# Supplementary material for: Dual activity of PNGM-1 pinpoints the evolutionary origin of subclass B3 metallo-β-lactamases: a molecular and evolutionary study
Source: Emerg Microbes Infect. 2019 Nov 21;8(1):1688–700. doi: 10.1080/22221751.2019.1692638 (PMC6882493; doi:10.1080/22221751.2019.1692638)
Supplement: Supplemental Material [file TEMI_A_1692638_SM7918.zip]

Archive with 2 entries (2 files):
- Dataset S1.xlsx
- Supplemental_data_TEMI_2019_0551.R1_final.docx
