# Supplementary material for: Dual activity of PNGM-1 pinpoints the evolutionary origin of subclass B3 metallo-β-lactamases: a molecular and evolutionary study
Source: Emerg Microbes Infect. 2019 Nov 21;8(1):1688–700. doi: 10.1080/22221751.2019.1692638 (PMC6882493; doi:10.1080/22221751.2019.1692638)
Supplement: Supplemental Material [file TEMI_A_1692638_SM7918.zip › Dataset S1.xlsx]

## Sheet: Sheet2
Dataset 1 of Table S5. Comparison of PNGM-1 structure against all structures in the Protein Data Bank (PDB).
No.	Chain	Za	rmsdb	lalic	nresd	%ide	Protein
1	4gcw-A	29.7	2.2	251	307	20	RIBONUCLEASE Z
2	2fk6-A	29.5	2.2	251	307	20	TRNA(THR)
3	2cbn-A	29.4	2	249	306	21	RIBONUCLEASE Z
4	1y44-A	29.3	2.1	250	269	20	RIBONUCLEASE Z
5	1y44-B	28.1	2.1	236	297	21	RIBONUCLEASE Z
6	1zkp-D	27.7	2.2	241	251	18	HYPOTHETICAL PROTEIN BA1088
7	1zkp-C	27.6	2.2	238	245	18	HYPOTHETICAL PROTEIN BA1088
8	1zkp-A	27.3	2.4	241	251	18	HYPOTHETICAL PROTEIN BA1088
9	1zkp-B	27.3	3	244	251	18	HYPOTHETICAL PROTEIN BA1088
10	3zwf-B	26.4	2.3	236	259	22	ZINC PHOSPHODIESTERASE ELAC PROTEIN 1
11	3zwf-A	26.2	2.4	236	259	22	ZINC PHOSPHODIESTERASE ELAC PROTEIN 1
12	5mtz-A	24.5	2.9	262	768	19	RIBONUCLEASE Z
13	5mtz-B	24.2	2.9	263	755	19	RIBONUCLEASE Z
14	5a0t-A	23.3	2.7	248	454	18	RIBONUCLEASE J
15	5a0t-B	23.3	2.8	250	451	18	RIBONUCLEASE J
16	5a0v-B	23.2	2.8	249	451	18	RIBONUCLEASE J
17	5a0v-A	23.2	2.7	249	454	18	RIBONUCLEASE J
18	3py5-A	23	2.7	239	270	14	BETA-LACTAMASE-LIKE
19	3py6-A	23	2.7	239	270	14	BETA-LACTAMASE-LIKE
20	3md7-A	23	2.7	239	270	14	BETA-LACTAMASE-LIKE
21	3qh8-A	22.9	2.7	240	272	14	BETA-LACTAMASE-LIKE
22	6b9v-A	22.9	2.6	230	254	14	BETA-LACTAMASE-LIKE PROTEIN
23	6b9v-B	22.7	2.5	228	253	14	BETA-LACTAMASE-LIKE PROTEIN
24	4z7r-A	22.3	2.7	240	299	13	COENZYME PQQ SYNTHESIS PROTEIN B
25	2e7y-A	22.2	2.5	220	272	16	TRNASE Z
26	3zq4-A	22.2	6	252	550	12	RIBONUCLEASE J 1
27	3zq4-E	22.1	8.1	258	544	12	RIBONUCLEASE J 1
28	3zq4-C	22	6.4	254	542	12	RIBONUCLEASE J 1
29	4xww-B	21.9	7.8	252	543	19	DR2417
30	3zq4-D	21.8	6.4	252	538	12	RIBONUCLEASE J 1
31	4xwt-A	21.8	6.6	254	543	18	DR2417
32	4xww-A	21.8	7.5	259	545	19	DR2417
33	4xwt-B	21.8	6.8	253	543	19	DR2417
34	3t3n-A	21.5	6.6	258	550	16	METAL DEPENDENT HYDROLASE
35	3bk1-A	21.4	7	259	551	17	METAL DEPENDENT HYDROLASE
36	3t3o-A	21.3	8.1	258	553	17	METAL DEPENDENT HYDROLASE
37	4z67-A	21.3	3.1	247	309	14	COENZYME PQQ SYNTHESIS PROTEIN B
38	3bk2-A	21.3	7.3	259	549	17	METAL DEPENDENT HYDROLASE
39	2e7y-B	21.2	2.8	224	269	17	TRNASE Z
40	4ojx-A	21.2	3	248	363	14	3',5'-CYCLIC-NUCLEOTIDE PHOSPHODIESTERASE 1
41	4ojv-A	21.2	3	248	363	14	3',5'-CYCLIC-NUCLEOTIDE PHOSPHODIESTERASE 1
42	3p2u-A	21	2.9	224	249	17	PROTEIN PHNP
43	4z5z-A	21	2.9	245	308	14	COENZYME PQQ SYNTHESIS PROTEIN B
44	1ww1-B	20.8	2.7	215	238	16	TRNASE Z
45	3g1p-B	20.8	2.9	224	250	17	PROTEIN PHNP
46	3p2u-B	20.8	2.9	223	250	17	PROTEIN PHNP
47	1ww1-A	20.7	2.8	226	250	16	TRNASE Z
48	3g1p-A	20.7	2.9	224	249	17	PROTEIN PHNP
49	4z5y-A	20.7	3.1	248	308	14	COENZYME PQQ SYNTHESIS PROTEIN B
50	4z60-A	20.7	3	248	308	14	COENZYME PQQ SYNTHESIS PROTEIN B
51	6e13-A	20.7	3.1	248	308	14	COENZYME PQQ SYNTHESIS PROTEIN B
52	4z6x-A	20.5	3	249	309	14	COENZYME PQQ SYNTHESIS PROTEIN B
53	3jxp-A	20.5	3.1	247	304	14	COENZYME PQQ SYNTHESIS PROTEIN B
54	5hab-B	20.5	5.6	234	463	17	RIBONUCLEASE J
55	3x2y-A	20.4	2.3	204	227	18	UPF0173 METAL-DEPENDENT HYDROLASE TM_1162
56	3x2y-C	20.3	2.5	205	227	18	UPF0173 METAL-DEPENDENT HYDROLASE TM_1162
57	4z7r-B	20.3	2.8	234	279	13	COENZYME PQQ SYNTHESIS PROTEIN B
58	3x2y-B	20.2	2.4	203	227	17	UPF0173 METAL-DEPENDENT HYDROLASE TM_1162
59	2i7t-A	20.1	3.2	232	404	17	CLEAVAGE AND POLYADENYLATION SPECIFICITY FACTOR 7
60	5ws2-A	20	4.2	236	463	17	RIBONUCLEASE J
61	5haa-A	20	2.6	230	447	17	RIBONUCLEASE J
62	2i7v-A	19.9	3	229	433	19	CLEAVAGE AND POLYADENYLATION SPECIFICITY FACTOR 7
63	2wyl-E	19.9	3	234	302	12	L-ASCORBATE-6-PHOSPHATE LACTONASE ULAG
64	1xto-A	19.8	3.1	244	304	14	COENZYME PQQ SYNTHESIS PROTEIN B
65	3x2z-A	19.8	2.6	201	227	17	UPF0173 METAL-DEPENDENT HYDROLASE TM_1162
66	2ycb-B	19.8	3.1	236	635	15	CLEAVAGE AND POLYADENYLATION SPECIFICITY FACTOR
67	3x2z-B	19.8	2.6	201	227	17	UPF0173 METAL-DEPENDENT HYDROLASE TM_1162
68	3bv6-D	19.8	2.8	233	354	12	METAL-DEPENDENT HYDROLASE
69	3x2z-C	19.8	2.6	201	227	17	UPF0173 METAL-DEPENDENT HYDROLASE TM_1162
70	3x2x-B	19.8	2.6	200	227	17	UPF0173 METAL-DEPENDENT HYDROLASE TM_1162
71	5haa-B	19.8	5.5	239	460	16	RIBONUCLEASE J
72	5hab-A	19.8	4.1	230	456	16	RIBONUCLEASE J
73	3x30-A	19.7	2.5	199	227	17	UPF0173 METAL-DEPENDENT HYDROLASE TM_1162
74	3x2x-A	19.7	2.6	199	227	18	UPF0173 METAL-DEPENDENT HYDROLASE TM_1162
75	2wyl-F	19.7	3.1	233	302	11	L-ASCORBATE-6-PHOSPHATE LACTONASE ULAG
76	5ws2-B	19.7	5.3	234	463	16	RIBONUCLEASE J
77	3x2x-C	19.6	2.5	201	227	18	UPF0173 METAL-DEPENDENT HYDROLASE TM_1162
78	2wym-F	19.6	3.1	234	301	12	L-ASCORBATE-6-PHOSPHATE LACTONASE ULAG
79	2xr1-B	19.5	3.1	231	611	16	CLEAVAGE AND POLYADENYLATION SPECIFICITY FACTOR 1
80	2wyl-A	19.5	3	234	304	12	L-ASCORBATE-6-PHOSPHATE LACTONASE ULAG
81	2wyl-C	19.5	2.9	231	299	13	L-ASCORBATE-6-PHOSPHATE LACTONASE ULAG
82	2wym-B	19.5	2.8	229	300	13	L-ASCORBATE-6-PHOSPHATE LACTONASE ULAG
83	2wym-E	19.5	3.1	235	300	12	L-ASCORBATE-6-PHOSPHATE LACTONASE ULAG
84	2wym-A	19.5	3	231	303	11	L-ASCORBATE-6-PHOSPHATE LACTONASE ULAG
85	2wyl-D	19.5	3	230	300	11	L-ASCORBATE-6-PHOSPHATE LACTONASE ULAG
86	2wym-D	19.5	3	230	300	11	L-ASCORBATE-6-PHOSPHATE LACTONASE ULAG
87	6i1d-A	19.5	3.1	231	458	15	ENDORIBONUCLEASE YSH1
88	2xr1-A	19.4	3.3	234	605	16	CLEAVAGE AND POLYADENYLATION SPECIFICITY FACTOR 1
89	2wyl-B	19.4	3.1	234	302	12	L-ASCORBATE-6-PHOSPHATE LACTONASE ULAG
90	3bv6-E	19.3	2.8	232	354	12	METAL-DEPENDENT HYDROLASE
91	2wym-C	19.3	3.1	232	298	12	L-ASCORBATE-6-PHOSPHATE LACTONASE ULAG
92	3bv6-B	19.2	2.8	232	354	12	METAL-DEPENDENT HYDROLASE
93	3bv6-A	19.2	2.8	233	353	12	METAL-DEPENDENT HYDROLASE
94	3bv6-F	19.2	7.8	240	354	12	METAL-DEPENDENT HYDROLASE
95	4qn9-B	19.1	2.9	235	322	19	N-ACYL-PHOSPHATIDYLETHANOLAMINE-HYDROLYZING PHOSP
96	3bv6-C	19	2.8	232	353	12	METAL-DEPENDENT HYDROLASE
97	4qn9-A	19	2.8	232	321	19	N-ACYL-PHOSPHATIDYLETHANOLAMINE-HYDROLYZING PHOSP
98	2ycb-A	19	3.2	236	634	15	CLEAVAGE AND POLYADENYLATION SPECIFICITY FACTOR
99	3af6-A	18.8	3.1	233	637	15	PUTATIVE UNCHARACTERIZED PROTEIN PH1404
100	3iek-A	18.6	3.2	220	431	16	RIBONUCLEASE TTHA0252
101	3af5-A	18.5	3.1	235	638	14	PUTATIVE UNCHARACTERIZED PROTEIN PH1404
102	3iek-D	18.5	3.3	216	431	16	RIBONUCLEASE TTHA0252
103	3ie0-A	18.5	3.3	221	431	17	RIBONUCLEASE TTHA0252
104	3iem-C	18.4	3.1	216	431	16	RIBONUCLEASE TTHA0252
105	3iel-D	18.4	3.4	218	431	16	RIBONUCLEASE TTHA0252
106	3iel-A	18.4	3.3	216	431	16	RIBONUCLEASE TTHA0252
107	3ie0-B	18.4	3.3	221	431	16	RIBONUCLEASE TTHA0252
108	3iel-B	18.4	3.4	214	431	16	RIBONUCLEASE TTHA0252
109	3idz-B	18.4	3.3	220	431	16	RIBONUCLEASE TTHA0252
110	3iem-D	18.3	3	216	431	16	RIBONUCLEASE TTHA0252
111	3iek-B	18.3	2.9	216	431	16	RIBONUCLEASE TTHA0252
112	3idz-A	18.3	3	217	431	16	RIBONUCLEASE TTHA0252
113	3iek-C	18.3	2.9	213	431	17	RIBONUCLEASE TTHA0252
114	3iel-C	18.3	3.2	212	431	17	RIBONUCLEASE TTHA0252
115	3ie2-A	18.3	3.1	214	431	16	RIBONUCLEASE TTHA0252
116	3idz-D	18.3	3.2	216	431	16	RIBONUCLEASE TTHA0252
117	3idz-C	18.3	3.2	220	431	16	RIBONUCLEASE TTHA0252
118	3ie2-D	18.3	3.3	221	431	15	RIBONUCLEASE TTHA0252
119	3ie2-C	18.3	3.3	220	431	15	RIBONUCLEASE TTHA0252
120	2dkf-C	18.3	3.3	217	431	16	METALLO-BETA-LACTAMASE SUPERFAMILY PROTEIN
121	3iem-B	18.2	2.9	217	431	16	RIBONUCLEASE TTHA0252
122	3iem-A	18.2	2.9	216	431	16	RIBONUCLEASE TTHA0252
123	2dkf-B	18.2	3.4	219	431	16	METALLO-BETA-LACTAMASE SUPERFAMILY PROTEIN
124	3a4y-B	18.2	3.3	219	431	16	RIBONUCLEASE TTHA0252
125	3a4y-A	18.2	3.3	218	431	16	RIBONUCLEASE TTHA0252
126	3a4y-C	18.2	3.2	217	431	16	RIBONUCLEASE TTHA0252
127	3ie0-D	18.2	3.1	220	431	16	RIBONUCLEASE TTHA0252
128	3ie2-B	18.2	3.2	218	431	16	RIBONUCLEASE TTHA0252
129	3ie1-C	18.2	3.1	215	431	16	RIBONUCLEASE TTHA0252
130	3a4y-D	18.2	3.2	217	431	16	RIBONUCLEASE TTHA0252
131	2az4-A	18.2	3	213	425	14	HYPOTHETICAL PROTEIN EF2904
132	4jo0-A	18.1	3.2	221	522	15	CMLA
133	2dkf-A	18.1	3	215	431	18	METALLO-BETA-LACTAMASE SUPERFAMILY PROTEIN
134	3ie0-C	18.1	2.9	216	431	16	RIBONUCLEASE TTHA0252
135	2dkf-D	18.1	3.1	216	431	17	METALLO-BETA-LACTAMASE SUPERFAMILY PROTEIN
136	2az4-B	18.1	3.2	219	426	14	HYPOTHETICAL PROTEIN EF2904
137	3ie1-B	18.1	3.2	219	431	16	RIBONUCLEASE TTHA0252
138	3kl7-A	18	2.6	196	220	14	PUTATIVE METAL-DEPENDENT HYDROLASE
139	5kik-A	18	2.7	214	521	15	CMLA PROTEIN
140	3ie1-D	18	2.9	212	431	17	RIBONUCLEASE TTHA0252
141	3ie1-A	18	3.3	215	431	16	RIBONUCLEASE TTHA0252
142	2p4z-B	17.4	3.1	214	276	14	METAL-DEPENDENT HYDROLASES OF THE BETA-LACTAMASE
143	3rpc-A	17.3	2.9	210	262	16	POSSIBLE METAL-DEPENDENT HYDROLASE
144	3rpc-D	17.1	2.8	208	262	15	POSSIBLE METAL-DEPENDENT HYDROLASE
145	3rpc-B	17	2.9	209	262	15	POSSIBLE METAL-DEPENDENT HYDROLASE
146	3rpc-C	17	2.9	209	262	15	POSSIBLE METAL-DEPENDENT HYDROLASE
147	2p4z-A	16.8	3.1	213	275	15	METAL-DEPENDENT HYDROLASES OF THE BETA-LACTAMASE
148	6brm-H	16.8	2.9	210	256	14	PUTATIVE METAL-DEPENDENT ISOTHIOCYANATE HYDROLASE
149	6brm-B	16.7	2.7	207	263	14	PUTATIVE METAL-DEPENDENT ISOTHIOCYANATE HYDROLASE
150	6brm-D	16.7	2.9	210	261	14	PUTATIVE METAL-DEPENDENT ISOTHIOCYANATE HYDROLASE
151	6brm-A	16.7	2.9	209	262	14	PUTATIVE METAL-DEPENDENT ISOTHIOCYANATE HYDROLASE
152	6brm-C	16.6	2.9	209	262	14	PUTATIVE METAL-DEPENDENT ISOTHIOCYANATE HYDROLASE
153	6brm-G	16.6	2.8	207	261	14	PUTATIVE METAL-DEPENDENT ISOTHIOCYANATE HYDROLASE
154	6brm-F	16.6	3	209	261	15	PUTATIVE METAL-DEPENDENT ISOTHIOCYANATE HYDROLASE
155	1wra-B	16.5	3.4	228	308	17	TEICHOIC ACID PHOSPHORYLCHOLINE ESTERASE/CHOLINE
156	6brm-E	16.5	2.9	209	261	14	PUTATIVE METAL-DEPENDENT ISOTHIOCYANATE HYDROLASE
157	1wra-A	16.2	3.4	226	305	17	TEICHOIC ACID PHOSPHORYLCHOLINE ESTERASE/CHOLINE
158	2bib-A	15.9	8.7	237	540	16	TEICHOIC ACID PHOSPHORYLCHOLINE ESTERASE/ CHOLINE
159	5kil-A	15.9	3	214	510	15	CMLA PROTEIN
160	3h3e-A	15.8	3	202	256	13	UNCHARACTERIZED PROTEIN TM1679
161	2i7x-A	14.9	3.1	216	499	10	PROTEIN CFT2
162	1vjn-A	13.7	2.7	168	194	13	ZN-DEPENDENT HYDROLASE OF METALLO-BETA-LACTAMASE
163	1vjn-B	13.3	2.6	160	189	13	ZN-DEPENDENT HYDROLASE OF METALLO-BETA-LACTAMASE
164	5q30-A	13.2	3.3	189	341	15	DCLRE1A
165	5q9h-A	13.2	3.1	184	341	16	DCLRE1A
166	5q41-A	13.2	3	184	341	16	DCLRE1A
167	5q1v-A	13.2	3.2	187	341	16	DNA CROSS-LINK REPAIR 1A PROTEIN
168	5q9s-A	13.2	3.1	184	341	16	DCLRE1A
169	5q6y-A	13.2	3.1	184	341	16	DCLRE1A
170	5q29-A	13.1	3.1	185	341	16	DNA CROSS-LINK REPAIR 1A PROTEIN
171	5q3s-A	13.1	3.3	189	341	15	DCLRE1A
172	5q43-A	13.1	3.2	186	341	16	DCLRE1A
173	5q28-A	13.1	3.1	185	341	16	DNA CROSS-LINK REPAIR 1A PROTEIN
174	5q1p-A	13.1	3.1	185	341	16	DNA CROSS-LINK REPAIR 1A PROTEIN
175	5q97-A	13.1	3.2	185	341	16	DCLRE1A
176	5q3k-A	13.1	3.2	185	341	16	DCLRE1A
177	5q4h-A	13.1	3.1	185	341	16	DCLRE1A
178	5q3y-A	13.1	3.2	186	341	16	DCLRE1A
179	5q59-A	13.1	3.1	185	341	16	DCLRE1A
180	5q6e-A	13.1	3.1	185	341	16	DCLRE1A
181	5q3q-A	13.1	3.1	185	341	16	DCLRE1A
182	5q4w-A	13.1	3.1	185	341	16	DCLRE1A
183	5q3h-A	13.1	3.3	189	341	15	DCLRE1A
184	5q54-A	13.1	3.1	185	341	16	DCLRE1A
185	5q4x-A	13.1	3.1	184	341	16	DCLRE1A
186	5q8y-A	13.1	3.1	184	341	16	DCLRE1A
187	5q5r-A	13.1	3.2	187	341	16	DCLRE1A
188	5q6x-A	13.1	3.1	184	341	16	DCLRE1A
189	5q33-A	13.1	3.2	187	341	16	DCLRE1A
190	5q5u-A	13	3.3	189	341	15	DCLRE1A
191	5q6z-A	13	3.1	185	341	16	DCLRE1A
192	5q5q-A	13	3.2	185	341	16	DCLRE1A
193	5q1k-A	13	3.3	189	341	15	DNA CROSS-LINK REPAIR 1A PROTEIN
194	5q6c-A	13	3.1	185	341	16	DCLRE1A
195	5q6m-A	13	3.1	185	341	16	DCLRE1A
196	5q1s-A	13	3.3	189	341	15	DNA CROSS-LINK REPAIR 1A PROTEIN
197	5nzw-A	13	3.1	183	334	16	DNA CROSS-LINK REPAIR 1A PROTEIN
198	5q40-A	13	3.3	189	341	15	DCLRE1A
199	5q1j-A	13	3.3	189	341	15	DNA CROSS-LINK REPAIR 1A PROTEIN
200	5q1z-A	13	3.3	189	341	15	DNA CROSS-LINK REPAIR 1A PROTEIN
201	5q5d-A	13	3.3	189	341	15	DCLRE1A
202	5q52-A	13	3.1	184	341	16	DCLRE1A
203	5q3w-A	13	3.2	188	341	15	DCLRE1A
204	5q6v-A	13	3.1	184	341	16	DCLRE1A
205	5q6d-A	13	3.1	184	341	16	DCLRE1A
206	5q6p-A	13	3.1	184	341	16	DCLRE1A
207	5q8q-A	13	3.2	187	341	16	DCLRE1A
208	5q9k-A	13	3.1	184	341	16	DCLRE1A
209	5q6n-A	13	3.1	184	341	16	DCLRE1A
210	5qa1-A	13	3.1	184	341	16	DCLRE1A
211	5q1t-A	13	3.2	188	341	15	DNA CROSS-LINK REPAIR 1A PROTEIN
212	5q9d-A	13	3.1	184	341	16	DCLRE1A
213	5q6w-A	13	3.1	184	341	16	DCLRE1A
214	5q4f-A	13	3.1	184	341	16	DCLRE1A
215	5q5a-A	13	3.2	187	341	16	DCLRE1A
216	5q6f-A	13	3.1	184	341	16	DCLRE1A
217	5q6j-A	13	3.1	184	341	16	DCLRE1A
218	5q1l-A	13	3.2	187	341	16	DNA CROSS-LINK REPAIR 1A PROTEIN
219	5ahr-A	12.9	3.4	187	330	16	DNA CROSS-LINK REPAIR 1A PROTEIN
220	5q5z-A	12.9	3.2	185	341	16	DCLRE1A
221	5q92-A	12.9	3.3	189	341	15	DCLRE1A
222	5q4k-A	12.9	3.3	189	341	15	DCLRE1A
223	5q66-A	12.9	3.1	185	341	16	DCLRE1A
224	5q5m-A	12.9	3.2	186	341	16	DCLRE1A
225	5q31-A	12.9	3.3	189	341	15	DCLRE1A
226	5q7h-A	12.9	3.3	189	341	15	DCLRE1A
227	5q1n-A	12.9	3.3	189	341	15	DNA CROSS-LINK REPAIR 1A PROTEIN
228	5q8t-A	12.9	3.3	189	341	15	DCLRE1A
229	5q4q-A	12.9	3.1	185	341	16	DCLRE1A
230	5q3l-A	12.9	3.2	185	341	16	DCLRE1A
231	5q6q-A	12.9	3.1	185	341	16	DCLRE1A
232	5q7r-A	12.9	3.3	189	341	15	DCLRE1A
233	5q5s-A	12.9	3.1	185	341	16	DCLRE1A
234	5q6o-A	12.9	3.1	185	341	16	DCLRE1A
235	5q2k-A	12.9	3.3	189	341	15	DCLRE1A
236	5q38-A	12.9	3.2	186	341	16	DCLRE1A
237	5q3i-A	12.9	3.2	185	341	16	DCLRE1A
238	5q3d-A	12.9	3.3	189	341	15	DCLRE1A
239	5q6g-A	12.9	3.2	185	341	16	DCLRE1A
240	5q5x-A	12.9	3.1	185	341	16	DCLRE1A
241	5q4z-A	12.9	3.1	185	341	16	DCLRE1A
242	5q9i-A	12.9	3.2	185	341	16	DCLRE1A
243	5q2t-A	12.9	3.3	189	341	15	DCLRE1A
244	5q2f-A	12.9	3.1	185	341	16	DCLRE1A
245	5q2d-A	12.9	3.1	185	341	16	DCLRE1A
246	5q4l-A	12.9	3.1	185	341	16	DCLRE1A
247	5q8r-A	12.9	3.1	185	341	16	DCLRE1A
248	5q2q-A	12.9	3.3	189	341	15	DCLRE1A
249	5q98-A	12.9	3.1	185	341	16	DCLRE1A
250	5q2a-A	12.9	3.1	185	341	16	DNA CROSS-LINK REPAIR 1A PROTEIN
251	5q7b-A	12.9	3.1	185	341	16	DCLRE1A
252	5q2r-A	12.9	3.1	185	341	16	DCLRE1A
253	5q3e-A	12.9	3.1	185	341	16	DCLRE1A
254	5q3x-A	12.9	3.2	185	341	16	DCLRE1A
255	5q3t-A	12.9	3.3	189	341	15	DCLRE1A
256	5q1y-A	12.9	3.3	189	341	15	DNA CROSS-LINK REPAIR 1A PROTEIN
257	5q7t-A	12.9	3.3	189	341	15	DCLRE1A
258	5q65-A	12.9	3.1	185	341	16	DCLRE1A
259	5q3a-A	12.9	3.3	189	341	15	DCLRE1A
260	5q8v-A	12.9	3.1	185	341	16	DCLRE1A
261	5q2z-A	12.9	3.1	185	341	16	DCLRE1A
262	5q9j-A	12.9	3.2	185	341	16	DCLRE1A
263	5nzx-A	12.9	3.2	184	336	16	DNA CROSS-LINK REPAIR 1A PROTEIN
264	5q93-A	12.9	3.3	189	341	15	DCLRE1A
265	5q9n-A	12.9	3.1	185	341	16	DCLRE1A
266	5q6r-A	12.9	3.1	184	341	16	DCLRE1A
267	5q83-A	12.9	3.1	184	341	16	DCLRE1A
268	5q82-A	12.9	3.1	184	341	16	DCLRE1A
269	5q5v-A	12.9	3.1	184	341	16	DCLRE1A
270	5qa0-A	12.9	3.1	185	341	16	DCLRE1A
271	5q78-A	12.9	3.2	188	341	15	DCLRE1A
272	5q3m-A	12.9	3.2	187	341	16	DCLRE1A
273	5q7w-A	12.9	3.2	187	341	16	DCLRE1A
274	5q2g-A	12.9	3.2	187	341	16	DCLRE1A
275	5q2w-A	12.9	3.2	187	341	16	DCLRE1A
276	5q55-A	12.9	3.1	185	341	16	DCLRE1A
277	5q87-A	12.9	3.2	187	341	16	DCLRE1A
278	5q7j-A	12.9	3.1	184	341	16	DCLRE1A
279	5q1u-A	12.9	3.4	186	332	16	DNA CROSS-LINK REPAIR 1A PROTEIN
280	5q6u-A	12.9	3.1	184	341	16	DCLRE1A
281	5q2m-A	12.9	3.2	187	341	16	DCLRE1A
282	5q2n-A	12.9	3.2	187	341	16	DCLRE1A
283	5q5f-A	12.9	3.1	184	341	16	DCLRE1A
284	5q7a-A	12.9	3.1	184	341	16	DCLRE1A
285	5q8e-A	12.9	3.1	184	341	16	DCLRE1A
286	5q8j-A	12.9	3.2	187	341	16	DCLRE1A
287	5q90-A	12.9	3.1	184	341	16	DCLRE1A
288	5q71-A	12.9	3.2	187	341	16	DCLRE1A
289	5q5g-A	12.9	3.2	187	341	16	DCLRE1A
290	5q8k-A	12.9	3.1	184	341	16	DCLRE1A
291	5q9f-A	12.9	3.1	184	341	16	DCLRE1A
292	5q7i-A	12.9	3.2	187	341	16	DCLRE1A
293	5q4c-A	12.9	3.2	188	341	15	DCLRE1A
294	5q4e-A	12.9	3.1	184	341	16	DCLRE1A
295	5q49-A	12.8	3.3	189	341	15	DCLRE1A
296	5q8s-A	12.8	3.1	184	341	16	DCLRE1A
297	5q8o-A	12.8	3.3	189	341	15	DCLRE1A
298	5q3u-A	12.8	3.1	185	341	16	DCLRE1A
299	5q23-A	12.8	3.3	189	341	15	DNA CROSS-LINK REPAIR 1A PROTEIN
300	5q32-A	12.8	3.2	186	341	15	DCLRE1A
301	5q4i-A	12.8	3.1	185	341	16	DCLRE1A
302	5q4u-A	12.8	3.3	189	341	15	DCLRE1A
303	5q4m-A	12.8	3.1	185	341	16	DCLRE1A
304	5q8u-A	12.8	3.1	185	341	16	DCLRE1A
305	5q3r-A	12.8	3.1	185	341	16	DCLRE1A
306	5q7d-A	12.8	3.3	189	341	15	DCLRE1A
307	5q7p-A	12.8	3.2	187	341	16	DCLRE1A
308	4b87-A	12.7	3.4	183	335	16	DNA CROSS-LINK REPAIR 1A PROTEIN
309	5q57-A	12.6	3.2	187	341	16	DCLRE1A
310	5q61-A	12.6	3.2	188	341	15	DCLRE1A
311	5q9l-A	12.5	3.1	184	341	16	DCLRE1A
312	5aho-A	12.4	3	173	314	13	5' EXONUCLEASE APOLLO
313	5q75-A	12.4	3.1	185	341	16	DCLRE1A
314	5q4r-A	12.4	3.2	188	341	15	DCLRE1A
315	5q7o-A	12.4	3.1	184	341	16	DCLRE1A
316	5q2v-A	12.4	3.2	187	341	16	DCLRE1A
317	5q7n-A	12.2	3.3	189	341	15	DCLRE1A
318	5q5o-A	12.2	3.1	185	341	16	DCLRE1A
319	5lld-A	11.8	3.3	162	398	12	ANAEROBIC NITRIC OXIDE REDUCTASE FLAVORUBREDOXIN
320	5q9e-A	11.7	3.1	185	341	16	DCLRE1A
321	6dr8-A	11.6	3.1	165	252	15	BETA-LACTAMASE
322	6etb-A	11.6	3.4	164	400	12	ANAEROBIC NITRIC OXIDE REDUCTASE FLAVORUBREDOXIN
323	6dn4-A	11.5	3.1	165	275	13	BETA-LACTAMASE
324	5q2j-A	11.5	3.1	185	341	16	DCLRE1A
325	5q3b-A	11.3	3.1	185	341	16	DCLRE1A
326	5q68-A	11.3	3.1	185	341	16	DCLRE1A
327	5q6b-A	11.3	3.3	189	341	15	DCLRE1A
328	5q69-A	11.3	3.1	184	341	16	DCLRE1A
329	5q9r-A	11.3	3.2	187	341	16	DCLRE1A
330	5q46-A	11.3	3.2	187	341	16	DCLRE1A
331	5q6a-A	11.3	3.1	185	341	16	DCLRE1A
332	5q2e-A	11.3	3.2	188	341	15	DCLRE1A
333	1xm8-A	11.2	3.1	161	254	16	GLYOXALASE II
334	6dqh-A	11.2	3	163	250	13	BETA-LACTAMASE
335	5nzy-A	11.2	3.1	184	341	16	DNA CROSS-LINK REPAIR 1A PROTEIN
336	5q4y-A	11.2	3.3	189	341	15	DCLRE1A
337	5qa2-A	11.2	3.1	185	341	16	DNA CROSS-LINK REPAIR 1A PROTEIN
338	5q9a-A	11.2	3.2	186	341	16	DCLRE1A
339	5q9x-A	11.2	3.2	186	341	16	DCLRE1A
340	5q67-A	11.2	3.1	185	341	16	DCLRE1A
341	5q1m-A	11.2	3.3	189	341	15	DNA CROSS-LINK REPAIR 1A PROTEIN
342	5q3z-A	11.2	3.4	190	341	15	DCLRE1A
343	5q5i-A	11.2	3.1	185	341	16	DCLRE1A
344	5q63-A	11.2	3.3	189	341	15	DCLRE1A
345	5q9z-A	11.2	3.1	185	341	16	DCLRE1A
346	5q6i-A	11.2	3.1	185	341	16	DCLRE1A
347	5q36-A	11.2	3.2	186	341	16	DCLRE1A
348	5q6l-A	11.2	3.1	185	341	16	DCLRE1A
349	5q5b-A	11.2	3.1	185	341	16	DCLRE1A
350	5q9y-A	11.2	3.1	185	341	16	DCLRE1A
351	5q4a-A	11.2	3.1	185	341	16	DCLRE1A
352	5q2o-A	11.2	3.1	185	341	16	DCLRE1A
353	5q8w-A	11.2	3.1	185	341	16	DCLRE1A
354	5q39-A	11.2	3.3	189	341	15	DCLRE1A
355	5q6k-A	11.2	3.1	185	341	16	DCLRE1A
356	5q2y-A	11.2	3.4	190	341	15	DCLRE1A
357	5q4t-A	11.2	3.1	185	341	16	DCLRE1A
358	5q96-A	11.2	3.2	186	341	16	DCLRE1A
359	5q8m-A	11.2	3.1	185	341	16	DCLRE1A
360	5q2i-A	11.2	3.3	189	341	15	DCLRE1A
361	5q56-A	11.2	3.1	185	341	16	DCLRE1A
362	5q2h-A	11.2	3.1	185	341	16	DCLRE1A
363	5q3p-A	11.2	3.2	186	341	16	DCLRE1A
364	5q26-A	11.2	3.1	185	341	16	DNA CROSS-LINK REPAIR 1A PROTEIN
365	5q4o-A	11.2	3.3	189	341	15	DCLRE1A
366	5q5t-A	11.2	3.1	185	341	16	DCLRE1A
367	5q42-A	11.2	3.3	189	341	15	DCLRE1A
368	5q7z-A	11.2	3.1	184	341	16	DCLRE1A
369	5q9t-A	11.2	3.1	185	341	16	DCLRE1A
370	5q6s-A	11.2	3.1	184	341	16	DCLRE1A
371	5q80-A	11.2	3.2	188	341	15	DCLRE1A
372	5q6t-A	11.2	3.1	184	341	16	DCLRE1A
373	5q7s-A	11.2	3.1	184	341	16	DCLRE1A
374	5q7u-A	11.2	3.1	184	341	16	DCLRE1A
375	5q6h-A	11.2	3.1	184	341	16	DCLRE1A
376	5q5y-A	11.2	3.2	187	341	16	DCLRE1A
377	5q22-A	11.2	3.2	187	341	16	DNA CROSS-LINK REPAIR 1A PROTEIN
378	5q73-A	11.2	3	184	341	16	DCLRE1A
379	5q20-A	11.2	3.2	187	341	16	DNA CROSS-LINK REPAIR 1A PROTEIN
380	5q9c-A	11.2	3.1	184	341	16	DCLRE1A
381	5q5n-A	11.2	3.2	187	341	16	DCLRE1A
382	5q62-A	11.2	3.2	187	341	16	DCLRE1A
383	5q34-A	11.2	3.2	187	341	16	DCLRE1A
384	5q9v-A	11.2	3.1	184	341	16	DCLRE1A
385	5q94-A	11.2	3.1	184	341	16	DCLRE1A
386	5q58-A	11.2	3.1	184	341	16	DCLRE1A
387	5q5l-A	11.2	3.2	188	341	15	DCLRE1A
388	5q4d-A	11.2	3.2	187	341	16	DCLRE1A
389	5q7l-A	11.2	3.1	184	341	16	DCLRE1A
390	5q8b-A	11.2	3.1	184	341	16	DCLRE1A
391	5q81-A	11.2	3.1	184	341	16	DCLRE1A
392	5q4s-A	11.2	3.2	187	341	16	DCLRE1A
393	5q45-A	11.2	3.2	187	341	16	DCLRE1A
394	5q4g-A	11.2	3.2	187	341	16	DCLRE1A
395	5q50-A	11.2	3.2	187	341	16	DCLRE1A
396	5q95-A	11.2	3.2	185	341	16	DCLRE1A
397	5q88-A	11.2	3.1	184	341	16	DCLRE1A
398	5q84-A	11.2	3.1	184	341	16	DCLRE1A
399	5q79-A	11.2	3.2	187	341	16	DCLRE1A
400	5q9p-A	11.2	3.1	184	341	16	DCLRE1A
401	5q9g-A	11.2	3.1	184	341	16	DCLRE1A
402	5q5w-A	11.2	3.1	184	341	16	DCLRE1A
403	5q3v-A	11.2	3.2	188	341	15	DCLRE1A
404	5q8n-A	11.2	3.2	187	341	16	DCLRE1A
405	1xm8-B	11.1	3.1	161	254	16	GLYOXALASE II
406	5q37-A	11.1	3.3	189	341	15	DCLRE1A
407	5q4b-A	11.1	3.1	185	341	16	DCLRE1A
408	5q4p-A	11.1	3.3	189	341	15	DCLRE1A
409	5q8l-A	11.1	3.1	185	341	16	DCLRE1A
410	5q2u-A	11.1	3.3	189	341	15	DCLRE1A
411	5q2l-A	11.1	3.1	185	341	16	DCLRE1A
412	5q7c-A	11.1	3.3	189	341	15	DCLRE1A
413	5q76-A	11.1	3.3	189	341	15	DCLRE1A
414	5q3g-A	11.1	3.3	189	341	15	DCLRE1A
415	5q72-A	11.1	3.3	189	341	15	DCLRE1A
416	5q89-A	11.1	3.3	189	341	15	DCLRE1A
417	5q7x-A	11.1	3.1	184	341	16	DCLRE1A
418	5q44-A	11.1	3.3	189	341	15	DCLRE1A
419	5q7f-A	11.1	3.3	189	341	15	DCLRE1A
420	5q25-A	11.1	3.2	185	341	16	DNA CROSS-LINK REPAIR 1A PROTEIN
421	5q60-A	11.1	3.2	185	341	16	DCLRE1A
422	5q2b-A	11.1	3.3	189	341	15	DCLRE1A
423	5q1r-A	11.1	3.3	189	341	15	DNA CROSS-LINK REPAIR 1A PROTEIN
424	5q48-A	11.1	3.1	185	341	16	DCLRE1A
425	5q7v-A	11.1	3.1	185	341	16	DCLRE1A
426	5q5j-A	11.1	3.3	189	341	15	DCLRE1A
427	5q9q-A	11.1	3.2	185	341	16	DCLRE1A
428	5q3n-A	11.1	3.1	185	341	16	DCLRE1A
429	5q8z-A	11.1	3.2	185	341	16	DCLRE1A
430	5q2x-A	11.1	3.3	189	341	15	DCLRE1A
431	5q64-A	11.1	3.1	185	341	16	DCLRE1A
432	5q9u-A	11.1	3.1	185	341	16	DCLRE1A
433	5q8x-A	11.1	3.3	189	341	15	DCLRE1A
434	5q91-A	11.1	3.1	185	341	16	DCLRE1A
435	5q4v-A	11.1	3.1	185	341	16	DCLRE1A
436	5q8c-A	11.1	3.3	189	341	15	DCLRE1A
437	5q70-A	11.1	3.1	185	341	16	DCLRE1A
438	5q35-A	11.1	3.1	185	341	16	DCLRE1A
439	5q7g-A	11.1	3.3	189	341	15	DCLRE1A
440	5q3c-A	11.1	3.1	185	341	16	DCLRE1A
441	5q1o-A	11.1	3.3	189	341	15	DNA CROSS-LINK REPAIR 1A PROTEIN
442	5q5p-A	11.1	3.3	189	341	15	DCLRE1A
443	5q9b-A	11.1	3.2	185	341	16	DCLRE1A
444	5q5e-A	11.1	3.3	189	341	15	DCLRE1A
445	5q8f-A	11.1	3.3	189	341	15	DCLRE1A
446	5q8g-A	11.1	3.3	189	341	15	DCLRE1A
447	5q7k-A	11.1	3.3	189	341	15	DCLRE1A
448	5q99-A	11.1	3.1	184	341	16	DCLRE1A
449	5q53-A	11.1	3.1	185	341	16	DCLRE1A
450	5q9w-A	11.1	3.1	185	341	16	DCLRE1A
451	5q3f-A	11.1	3.3	189	341	15	DCLRE1A
452	5q27-A	11.1	3.2	185	341	16	DNA CROSS-LINK REPAIR 1A PROTEIN
453	5q7m-A	11.1	3.1	185	341	16	DCLRE1A
454	5q74-A	11.1	3.3	189	341	15	DCLRE1A
455	5q8p-A	11.1	3.1	185	341	16	DCLRE1A
456	5q51-A	11.1	3.3	189	341	15	DCLRE1A
457	5q9m-A	11.1	3.1	185	341	16	DCLRE1A
458	5q9o-A	11.1	3.4	190	341	15	DCLRE1A
459	5q8i-A	11.1	3.1	185	341	16	DCLRE1A
460	5q2p-A	11.1	3.3	189	341	15	DCLRE1A
461	5q85-A	11.1	3.3	189	341	15	DCLRE1A
462	5q7q-A	11.1	3.1	185	341	16	DCLRE1A
463	5q3o-A	11.1	3.1	185	341	16	DCLRE1A
464	5q7y-A	11.1	3.2	186	341	16	DCLRE1A
465	5q7e-A	11.1	3.1	185	341	16	DCLRE1A
466	5q77-A	11.1	3.2	189	341	15	DCLRE1A
467	5q86-A	11.1	3.1	185	341	16	DCLRE1A
468	5q8d-A	11.1	3.1	185	341	16	DCLRE1A
469	5q2c-A	11.1	3.3	189	341	15	DCLRE1A
470	5q8a-A	11.1	3.1	185	341	16	DCLRE1A
471	5q24-A	11.1	3.3	189	341	15	DNA CROSS-LINK REPAIR 1A PROTEIN
472	5q5k-A	11.1	3.3	189	341	15	DCLRE1A
473	5q4j-A	11.1	3.3	189	341	15	DCLRE1A
474	5q3j-A	11.1	3.2	186	341	16	DCLRE1A
475	5q2s-A	11.1	3.2	185	341	16	DCLRE1A
476	5q1q-A	11.1	3.3	189	341	15	DNA CROSS-LINK REPAIR 1A PROTEIN
477	5q4n-A	11.1	3.2	186	341	16	DCLRE1A
478	5q5c-A	11.1	3.1	185	341	16	DCLRE1A
479	5q5h-A	11.1	3.3	189	341	15	DCLRE1A
480	6ch0-I	11.1	3.3	169	275	11	BETA-LACTAMASE
481	5q47-A	11.1	3.2	187	341	16	DCLRE1A
482	3aj3-A	11	3.4	176	273	15	4-PYRIDOXOLACTONASE
483	4kep-A	11	3.5	178	273	14	4-PYRIDOXOLACTONASE
484	5q8h-A	11	3.3	189	341	15	DCLRE1A
485	6dq2-A	10.9	3.1	164	258	13	BETA-LACTAMASE
486	2r2d-E	10.9	3.5	173	276	13	ZN-DEPENDENT HYDROLASES
487	2qjs-A	10.9	3.2	163	248	12	METALLO-BETA-LACTAMASE L1
488	4keq-A	10.9	3.5	176	270	15	4-PYRIDOXOLACTONASE
489	6qwo-A	10.7	3.4	172	252	13	OXYGEN-BINDING DIIRON PROTEIN
490	3vqz-A	10.7	3.1	163	257	16	METALLO-BETA-LACTAMASE
491	4ad9-C	10.7	3.5	170	285	16	BETA-LACTAMASE-LIKE PROTEIN 2
492	2qjs-B	10.7	3.2	161	248	12	METALLO-BETA-LACTAMASE L1
493	6e0s-A	10.7	3.1	163	264	13	MEM-A1
494	4ad9-A	10.6	3.4	167	288	16	BETA-LACTAMASE-LIKE PROTEIN 2
495	3vpe-A	10.6	3.2	163	259	16	METALLO-BETA-LACTAMASE
496	6qwo-B	10.6	3.2	169	253	12	OXYGEN-BINDING DIIRON PROTEIN
497	4ad9-E	10.6	3.5	170	284	16	BETA-LACTAMASE-LIKE PROTEIN 2
498	1ztc-C	10.6	3.1	155	207	18	HYPOTHETICAL PROTEIN TM0894
499	1ztc-D	10.6	3.1	154	208	19	HYPOTHETICAL PROTEIN TM0894
500	4ad9-D	10.6	3.5	170	288	16	BETA-LACTAMASE-LIKE PROTEIN 2
501	2qjs-D	10.6	3.2	161	248	12	METALLO-BETA-LACTAMASE L1
502	1ztc-B	10.6	3.2	155	209	18	HYPOTHETICAL PROTEIN TM0894
503	2r2d-C	10.6	3.4	171	276	13	ZN-DEPENDENT HYDROLASES
504	2qjs-C	10.6	3.3	163	248	12	METALLO-BETA-LACTAMASE L1
505	4ad9-B	10.6	3.4	170	285	16	BETA-LACTAMASE-LIKE PROTEIN 2
506	2p18-A	10.6	3	168	283	15	GLYOXALASE II
507	5axr-A	10.6	3.2	163	259	16	METALLO-BETA-LACTAMASE
508	6k4x-A	10.6	3.3	163	260	16	METALLO-BETA-LACTAMASE
509	5b15-A	10.6	3.2	163	259	16	METALLO-BETA-LACTAMASE
510	1ztc-A	10.5	3.1	155	209	19	HYPOTHETICAL PROTEIN TM0894
511	2r2d-F	10.5	3.3	171	276	14	ZN-DEPENDENT HYDROLASES
512	4d02-A	10.5	3.4	163	399	12	ANAEROBIC NITRIC OXIDE REDUCTASE FLAVORUBREDOXIN
513	6cgy-A	10.5	3.3	171	276	11	BETA-LACTAMASE
514	2r2d-D	10.5	3.3	171	276	14	ZN-DEPENDENT HYDROLASES
515	2vw8-A	10.5	3.4	167	299	14	PA1000
516	4dik-A	10.5	3.2	164	402	15	FLAVOPROTEIN
517	2qin-A	10.5	3.1	157	263	12	METALLO-BETA-LACTAMASE L1
518	6cgy-H	10.5	3.3	171	276	11	BETA-LACTAMASE
519	5hh5-A	10.5	3.2	161	266	12	METALLO-BETA-LACTAMASE L1
520	5q1w-A	10.5	3.3	189	341	15	DNA CROSS-LINK REPAIR 1A PROTEIN
521	5aya-A	10.5	3	163	259	13	METALLO-BETA-LACTAMASE
522	6etb-B	10.5	3.1	164	400	12	ANAEROBIC NITRIC OXIDE REDUCTASE FLAVORUBREDOXIN
523	2r2d-A	10.4	3.4	171	276	13	ZN-DEPENDENT HYDROLASES
524	1sml-A	10.4	3.3	162	266	13	PROTEIN (PENICILLINASE)
525	5iqk-A	10.4	3.1	163	269	13	BETA-LACTAMASE RM3
526	2r2d-B	10.4	3.4	172	276	14	ZN-DEPENDENT HYDROLASES
527	1vme-A	10.4	3.3	167	401	14	FLAVOPROTEIN
528	4dik-B	10.4	3.2	165	400	14	FLAVOPROTEIN
529	4dil-A	10.4	3.4	167	392	14	FLAVOPROTEIN
530	5v8s-A	10.4	3.2	164	399	14	FLAVOPROTEIN
531	2p1e-A	10.4	3.3	165	279	15	GLYOXALASE II
532	2qin-C	10.4	3.1	157	265	12	METALLO-BETA-LACTAMASE L1
533	5v8s-B	10.4	3.4	165	396	14	FLAVOPROTEIN
534	5axo-A	10.4	3.3	163	259	16	METALLO-BETA-LACTAMASE
535	2qin-B	10.4	3.3	162	264	12	METALLO-BETA-LACTAMASE L1
536	6ch0-C	10.4	3.2	168	275	12	BETA-LACTAMASE
537	2qin-D	10.4	3.3	162	265	12	METALLO-BETA-LACTAMASE L1
538	6cgz-A	10.4	3.2	168	275	12	BETA-LACTAMASE
539	5dpx-B	10.4	3.2	161	266	12	METALLO-BETA-LACTAMASE L1 TYPE 3
540	5q1x-A	10.4	3.3	189	341	15	DNA CROSS-LINK REPAIR 1A PROTEIN
541	2fu6-B	10.4	3.2	161	266	12	METALLO-BETA-LACTAMASE L1
542	6n9i-A	10.4	3.3	171	276	11	PUTATIVE HYDROLASE
543	6k4t-A	10.4	3.1	163	260	12	METALLO-BETA-LACTAMASE
544	6cgz-B	10.4	3.2	168	275	12	BETA-LACTAMASE
545	2gfk-A	10.4	3.2	161	266	12	METALLO-BETA-LACTAMASE L1
546	6cgy-L	10.4	3.3	170	275	11	BETA-LACTAMASE
547	6ch0-F	10.4	3.3	170	275	10	BETA-LACTAMASE
548	2gfj-B	10.4	3.2	161	266	12	METALLO-BETA-LACTAMASE L1
549	6cgz-C	10.4	3.3	170	275	12	BETA-LACTAMASE
550	2fu7-A	10.4	3.3	160	266	13	METALLO-BETA-LACTAMASE L1
551	5iqk-B	10.3	2.9	162	270	13	BETA-LACTAMASE RM3
552	4dil-B	10.3	3.3	165	396	14	FLAVOPROTEIN
553	6n9q-D	10.3	3.4	171	277	11	LACTONASE GCL
554	2fm6-B	10.3	3.3	163	266	13	METALLO-BETA-LACTAMASE L1
555	2h6a-B	10.3	3.3	162	266	13	METALLO-BETA-LACTAMASE L1
556	2fu9-B	10.3	3.3	162	266	13	METALLO-BETA-LACTAMASE L1
557	5dpx-A	10.3	3.3	162	266	13	METALLO-BETA-LACTAMASE L1 TYPE 3
558	2gfk-B	10.3	3.1	157	266	13	METALLO-BETA-LACTAMASE L1
559	2fu8-A	10.3	3.3	163	266	13	METALLO-BETA-LACTAMASE L1
560	6n9i-C	10.3	3.3	171	276	12	PUTATIVE HYDROLASE
561	5hh6-A	10.3	3.1	157	266	13	METALLO-BETA-LACTAMASE L1
562	2gfj-A	10.3	3.2	162	266	12	METALLO-BETA-LACTAMASE L1
563	2fu8-B	10.3	3.3	162	266	13	METALLO-BETA-LACTAMASE L1
564	6n9r-X	10.3	3.4	170	276	11	PUTATIVE HYDROLASE
565	2qdt-A	10.3	3.3	163	266	13	METALLO-BETA-LACTAMASE L1
566	2fm6-A	10.3	3.3	162	266	13	METALLO-BETA-LACTAMASE L1
567	2h6a-A	10.3	3.3	162	266	13	METALLO-BETA-LACTAMASE L1
568	2fu9-A	10.3	3.3	162	266	13	METALLO-BETA-LACTAMASE L1
569	6c2c-A	10.3	6.2	176	299	19	DIHYDROCOUMARIN HYDROLASE, ANCDHCH1
570	6n9i-B	10.3	3.3	169	276	12	PUTATIVE HYDROLASE
571	1vme-B	10.3	3.2	162	400	16	FLAVOPROTEIN
572	5evb-A	10.3	3.1	158	267	13	METALLO-BETA-LACTAMASE L1
573	5b1u-A	10.3	3	159	259	14	METALLO-BETA-LACTAMASE
574	2fu6-A	10.2	3.1	158	266	13	METALLO-BETA-LACTAMASE L1
575	2aio-A	10.2	3.4	163	266	13	METALLO-BETA-LACTAMASE L1
576	2q42-A	10.2	3.2	162	254	16	PUTATIVE HYDROXYACYLGLUTATHIONE HYDROLASE 2
577	5his-A	10.2	3.2	161	298	17	PQSE
578	5lmc-A	10.2	3.4	163	399	12	ANAEROBIC NITRIC OXIDE REDUCTASE FLAVORUBREDOXIN
579	5hio-A	10.2	3.4	166	301	15	PQSE
580	3dh8-A	10.2	3.4	166	299	14	UNCHARACTERIZED PROTEIN PA1000
581	5eh9-A	10.2	3.5	166	253	14	N-ACYL HOMOSERINE LACTONASE AIIA
582	5evk-A	10.2	3.3	163	266	13	METALLO-BETA-LACTAMASE L1
583	2fu7-B	10.2	3.4	163	266	13	METALLO-BETA-LACTAMASE L1
584	6n9r-A	10.2	3.4	171	276	11	PUTATIVE HYDROLASE
585	6n9q-P	10.2	3.3	171	277	12	LACTONASE GCL
586	6n9r-P	10.2	3.3	169	276	11	PUTATIVE HYDROLASE
587	5hif-B	10.2	5.6	174	299	20	RECONSTRUCTED LACTONASE ANCESTOR, ANC1-MPH
588	6c2c-B	10.2	5.7	173	299	19	DIHYDROCOUMARIN HYDROLASE, ANCDHCH1
589	1kr3-B	10.2	3.5	160	227	13	BETA-LACTAMASE, TYPE II
590	6r9n-B	10.1	3.1	157	232	11	UNCHARACTERIZED PROTEIN
591	5aeb-A	10.1	3.2	162	264	14	LRA-12
592	5hip-A	10.1	3.4	169	298	15	PQSE
593	6r9n-A	10.1	3.2	157	233	11	UNCHARACTERIZED PROTEIN
594	2q42-B	10.1	3.2	162	254	16	PUTATIVE HYDROXYACYLGLUTATHIONE HYDROLASE 2
595	6n36-A	10.1	3.2	163	265	13	BETA-LACTAMASE
596	5evd-A	10.1	3.4	163	268	13	METALLO-BETA-LACTAMASE L1
597	5hif-A	10.1	5.8	173	299	19	RECONSTRUCTED LACTONASE ANCESTOR, ANC1-MPH
598	1p9e-A	10	5.6	177	294	18	METHYL PARATHION HYDROLASE
599	4awy-B	10	3.6	161	270	15	METALLO-BETA-LACTAMASE AIM-1
600	2br6-A	10	3.2	162	241	14	AIIA-LIKE PROTEIN
601	4p62-A	10	3.7	162	269	15	METALLO-BETA-LACTAMASE AIM-1
602	2btn-A	10	3.2	162	242	14	AIIA-LIKE PROTEIN
603	4ax0-B	10	3.7	162	270	15	METALLO-BETA-LACTAMASE AIM-1
604	4awz-A	10	3.7	166	269	13	METALLO-BETA-LACTAMASE AIM-1
605	4ax1-B	10	3.7	166	270	13	METALLO-BETA-LACTAMASE AIM-1
606	1qh5-B	10	3.1	161	260	16	PROTEIN (HYDROXYACYLGLUTATHIONE HYDROLASE)
607	1p9e-B	10	5.5	174	294	18	METHYL PARATHION HYDROLASE
608	2hb9-A	10	3.4	163	266	13	METALLO-BETA-LACTAMASE L1
609	1qh5-A	9.9	3.4	162	260	15	PROTEIN (HYDROXYACYLGLUTATHIONE HYDROLASE)
610	4awz-C	9.9	3.7	161	269	15	METALLO-BETA-LACTAMASE AIM-1
611	4awz-B	9.9	3.2	158	267	15	METALLO-BETA-LACTAMASE AIM-1
612	5hiq-A	9.9	3.4	166	300	15	PQSE
613	5aeb-B	9.9	3.3	163	266	13	LRA-12
614	1qh3-B	9.9	3.4	162	260	15	PROTEIN (HYDROXYACYLGLUTATHIONE HYDROLASE)
615	4fek-A	9.9	3.3	159	252	8	PUTATIVE DIFLAVIN FLAVOPROTEIN A 5
616	2qed-A	9.9	3.3	159	252	21	HYDROXYACYLGLUTATHIONE HYDROLASE
617	5w8w-A	9.9	3.5	158	218	11	METALLO-BETA-LACTAMASE TYPE 2
618	2ohi-I	9.9	3.8	164	403	12	TYPE A FLAVOPROTEIN FPRA
619	1hlk-A	9.9	4.2	168	227	13	BETA-LACTAMASE, TYPE II
620	6auf-B	9.9	3.3	160	273	12	BETA-LACTAMASE-LIKE PROTEIN
621	5njw-B	9.9	3.3	161	274	13	BLR6230 PROTEIN
622	2ohh-D	9.9	4.6	174	403	13	TYPE A FLAVOPROTEIN FPRA
623	4j5h-A	9.8	3.2	162	251	14	N-ACYL HOMOSERINE LACTONASE
624	3dhb-A	9.8	3.2	161	250	14	N-ACYL HOMOSERINE LACTONE HYDROLASE
625	2znb-B	9.8	4.1	165	226	15	METALLO-BETA-LACTAMASE
626	3dhc-A	9.8	3.2	162	250	14	N-ACYL HOMOSERINE LACTONE HYDROLASE
627	2a7m-A	9.8	3.2	162	250	15	N-ACYL HOMOSERINE LACTONE HYDROLASE
628	2gmn-A	9.8	3.2	159	264	15	METALLO-BETA-LACTAMASE
629	5ngg-A	9.8	3.3	161	274	13	BLR6230 PROTEIN
630	2ohh-A	9.8	3.5	168	403	13	TYPE A FLAVOPROTEIN FPRA
631	1qh3-A	9.8	3.2	161	260	16	PROTEIN (HYDROXYACYLGLUTATHIONE HYDROLASE)
632	5wcm-B	9.8	3.2	161	263	14	BLR6230 PROTEIN
633	5k0w-A	9.8	3.3	163	270	13	CLASS B CARBAPENEMASE GOB-18
634	1k07-A	9.8	3.2	163	262	8	FEZ-1 BETA-LACTAMASE
635	2ohi-J	9.8	3.8	169	403	12	TYPE A FLAVOPROTEIN FPRA
636	5k0w-B	9.8	3.2	163	271	13	CLASS B CARBAPENEMASE GOB-18
637	2gmn-B	9.8	3.2	159	264	15	METALLO-BETA-LACTAMASE
638	2ohj-E	9.8	3.5	167	403	13	TYPE A FLAVOPROTEIN FPRA
639	3dha-A	9.7	3.2	161	254	14	N-ACYL HOMOSERINE LACTONE HYDROLASE
640	3znb-B	9.7	4.4	167	226	13	METALLO-BETA-LACTAMASE
641	1a7t-A	9.7	3.6	162	227	13	METALLO-BETA-LACTAMASE
642	2znb-A	9.7	3.5	159	222	13	METALLO-BETA-LACTAMASE
643	2bg6-B	9.7	4	163	218	10	BETA-LACTAMASE II
644	4ad9-F	9.7	3.5	170	285	16	BETA-LACTAMASE-LIKE PROTEIN 2
645	4j5f-A	9.7	3.2	162	250	14	N-ACYL HOMOSERINE LACTONASE
646	4av7-A	9.7	7.5	180	634	15	SEC-ALKYLSULFATASE
647	2bfz-B	9.7	4	163	218	10	BETA-LACTAMASE II
648	4xuk-A	9.7	3.4	166	291	17	PUTATIVE HYDROLASE
649	1znb-A	9.7	3.6	163	228	12	METALLO-BETA-LACTAMASE
650	1znb-B	9.7	4.1	164	230	13	METALLO-BETA-LACTAMASE
651	3lvz-A	9.7	3.2	159	272	15	BLR6230 PROTEIN
652	1jt1-A	9.7	3.2	163	262	8	FEZ-1, CLASS B3 METALLO-BETA-LACTAMASE
653	4znb-B	9.7	3.5	162	223	14	METALLO-BETA-LACTAMASE
654	3m8t-B	9.7	3.3	160	263	14	BLR6230 PROTEIN
655	1e5d-B	9.7	3.3	164	401	15	RUBREDOXIN\:OXYGEN OXIDOREDUCTASE
656	2bg2-B	9.7	3.5	160	218	11	BETA-LACTAMASE II
657	1a7t-B	9.7	3.6	162	227	14	METALLO-BETA-LACTAMASE
658	2bmi-A	9.7	4.1	165	228	13	PROTEIN (CLASS B BETA-LACTAMASE)
659	2bmi-B	9.7	4.1	165	230	13	PROTEIN (CLASS B BETA-LACTAMASE)
660	2uyx-A	9.7	3.9	164	218	10	BETA-LACTAMASE II
661	2ohh-E	9.7	3.8	171	403	13	TYPE A FLAVOPROTEIN FPRA
662	5eht-A	9.7	3.4	165	253	14	N-ACYL HOMOSERINE LACTONASE
663	2ohi-E	9.7	3.7	163	403	12	TYPE A FLAVOPROTEIN FPRA
664	2ohj-A	9.7	4	165	403	12	TYPE A FLAVOPROTEIN FPRA
665	6h0d-A	9.7	3.1	157	403	10	PUTATIVE DIFLAVIN FLAVOPROTEIN A 3
666	1hlk-B	9.7	3.6	162	227	14	BETA-LACTAMASE, TYPE II
667	2ohi-B	9.7	3.7	172	403	12	TYPE A FLAVOPROTEIN FPRA
668	2ohi-G	9.7	3.7	172	403	12	TYPE A FLAVOPROTEIN FPRA
669	1k07-B	9.7	3.2	163	262	8	FEZ-1 BETA-LACTAMASE
670	2ohj-B	9.7	3.7	172	403	12	TYPE A FLAVOPROTEIN FPRA
671	1kr3-A	9.7	4.2	166	227	13	BETA-LACTAMASE, TYPE II
672	2ohj-D	9.7	3.5	167	403	13	TYPE A FLAVOPROTEIN FPRA
673	1a8t-A	9.6	3.6	163	230	13	METALLO-BETA-LACTAMASE
674	1e5d-A	9.6	3.7	168	401	14	RUBREDOXIN\:OXYGEN OXIDOREDUCTASE
675	3adr-A	9.6	3.2	155	259	19	PUTATIVE UNCHARACTERIZED PROTEIN ST1585
676	2q0j-A	9.6	4	171	310	13	QUINOLONE SIGNAL RESPONSE PROTEIN
677	1a8t-B	9.6	3.5	162	228	12	METALLO-BETA-LACTAMASE
678	3znb-A	9.6	3.5	162	225	13	METALLO-BETA-LACTAMASE
679	2bc2-B	9.6	4.1	162	216	11	METALLO BETA-LACTAMASE II
680	1bmc-A	9.6	4	159	213	11	METALLO-BETA-LACTAMASE
681	2bg8-B	9.6	4.1	163	219	12	BETA-LACTAMASE II
682	2zwr-B	9.6	3.2	146	207	21	METALLO-BETA-LACTAMASE SUPERFAMILY PROTEIN
683	1wuo-B	9.6	3.5	157	219	12	BETA-LACTAMASE IMP-1
684	3fcz-A	9.6	3.7	163	219	11	BETA-LACTAMASE 2
685	3adr-B	9.6	3.3	155	256	19	PUTATIVE UNCHARACTERIZED PROTEIN ST1585
686	4rm5-A	9.6	3.7	161	226	12	BETA-LACTAMASE NDM-1
687	2bga-B	9.6	3.6	160	218	13	BETA-LACTAMASE II
688	1ych-A	9.6	3.1	164	398	10	NITRIC OXIDE REDUCTASE
689	1ycg-A	9.6	3.1	162	398	10	NITRIC OXIDE REDUCTASE
690	4xuk-B	9.6	3.5	170	291	18	PUTATIVE HYDROLASE
691	4rm5-D	9.6	3.7	159	223	11	BETA-LACTAMASE NDM-1
692	2bfk-B	9.6	3.6	160	220	11	BETA-LACTAMASE II
693	3m8t-A	9.6	3.4	160	263	14	BLR6230 PROTEIN
694	3sfp-D	9.6	3.7	163	232	12	BETA-LACTAMASE NDM-1
695	4tyt-A	9.6	4.1	165	218	12	BETA-LACTAMASE 2
696	4o98-A	9.6	5.7	177	306	15	ORGANOPHOSPHORUS HYDROLASE
697	3sfp-A	9.6	3.7	162	231	13	BETA-LACTAMASE NDM-1
698	2q9u-A	9.6	3.7	172	409	9	A-TYPE FLAVOPROTEIN
699	3sfp-C	9.6	3.7	162	231	12	BETA-LACTAMASE NDM-1
700	3sfp-B	9.6	3.7	163	231	12	BETA-LACTAMASE NDM-1
701	2bga-A	9.6	3.6	160	217	12	BETA-LACTAMASE II
702	2xf4-A	9.6	3.7	152	209	16	HYDROXYACYLGLUTATHIONE HYDROLASE
703	5jmx-A	9.6	4.1	162	217	11	METALLO-BETA-LACTAMASE TYPE 2
704	6mh0-A	9.6	3.8	161	229	13	METALLO-BETA-LACTAMASE NDM-3
705	6h0c-A	9.6	3.1	157	406	10	PUTATIVE DIFLAVIN FLAVOPROTEIN A 3
706	1l9y-B	9.6	3.2	163	263	7	FEZ-1 B-LACTAMASE
707	5ngg-B	9.6	3.2	159	274	14	BLR6230 PROTEIN
708	5ev6-A	9.6	3.4	156	219	13	BETA-LACTAMASE IMP-1
709	6frm-G	9.6	3.7	170	408	11	CRYSTAL STRUCTURE OF COENZYME F420H2 OXIDASE (FPR
710	2ohi-D	9.6	3.8	170	403	13	TYPE A FLAVOPROTEIN FPRA
711	5fqb-A	9.6	4	165	219	11	BETA-LACTAMASE 2
712	6f2n-A	9.6	3.6	163	219	12	METALLO-BETA-LACTAMASE TYPE 2
713	5w90-A	9.6	3.2	161	263	9	FEZ-1 PROTEIN
714	5njw-A	9.6	3.2	159	274	14	BLR6230 PROTEIN
715	6mgy-A	9.6	3.7	162	230	13	METALLO-BETA-LACTAMASE NDM-5
716	2q9u-B	9.6	4	174	407	9	A-TYPE FLAVOPROTEIN
717	5wck-A	9.6	3.6	161	263	10	FEZ-1 PROTEIN
718	5wcm-A	9.6	3.3	161	263	13	BLR6230 PROTEIN
719	6qrq-D	9.5	3.2	164	250	13	OXYGEN-BINDING DIIRON PROTEIN
720	1ycf-A	9.5	3.7	171	398	9	NITRIC OXIDE REDUCTASE
721	2bg7-B	9.5	3.6	162	219	12	BETA-LACTAMASE II
722	2q0j-B	9.5	3.2	161	301	16	QUINOLONE SIGNAL RESPONSE PROTEIN
723	2nze-B	9.5	3.5	159	217	12	BETA-LACTAMASE II
724	4u4l-D	9.5	3.7	158	224	12	BETA-LACTAMASE NDM-1
725	3knr-C	9.5	3.4	157	213	12	BETA-LACTAMASE 2
726	3fcz-B	9.5	3.7	163	219	10	BETA-LACTAMASE 2
727	2zwr-A	9.5	3.5	148	200	20	METALLO-BETA-LACTAMASE SUPERFAMILY PROTEIN
728	2bfk-A	9.5	3.7	160	220	11	BETA-LACTAMASE II
729	2bfl-B	9.5	3.6	162	220	11	BETA-LACTAMASE II
730	4c09-A	9.5	4.1	163	223	11	BETA-LACTAMASE 2
731	4u4l-A	9.5	3.7	161	229	13	BETA-LACTAMASE NDM-1
732	4uam-C	9.5	3.6	158	220	13	IMP-1 METALLO-BETA-LACTAMASE
733	2bfl-A	9.5	3.7	159	216	12	BETA-LACTAMASE II
734	1bc2-B	9.5	3.6	159	216	11	METALLO-BETA-LACTAMASE II
735	4uam-D	9.5	3.5	156	220	13	IMP-1 METALLO-BETA-LACTAMASE
736	1l9y-A	9.5	3.2	163	263	8	FEZ-1 B-LACTAMASE
737	4zej-A	9.5	3.5	156	219	14	METALLO-BETA-LACTAMASE
738	3knr-A	9.5	3.4	156	214	13	BETA-LACTAMASE 2
739	4znb-A	9.5	3.5	161	227	14	METALLO-BETA-LACTAMASE
740	3kns-C	9.5	3.4	157	213	12	BETA-LACTAMASE 2
741	4zej-B	9.5	3.6	158	219	13	METALLO-BETA-LACTAMASE
742	4f6z-A	9.5	3.9	162	221	12	BETA-LACTAMASE
743	4c1h-A	9.5	4	163	221	11	BETA-LACTAMASE 2
744	1bc2-A	9.5	3.7	158	216	12	METALLO-BETA-LACTAMASE II
745	1wuo-A	9.5	3.5	156	219	12	BETA-LACTAMASE IMP-1
746	1dd6-A	9.5	3.5	156	216	12	IMP-1 METALLO BETA-LACTAMASE
747	1wuo-D	9.5	3.5	159	219	12	BETA-LACTAMASE IMP-1
748	3wxc-A	9.5	3.6	157	217	12	BETA-LACTAMASE
749	2bc2-A	9.5	3.6	162	218	11	METALLO BETA-LACTAMASE II
750	4c1c-A	9.5	3.5	161	217	11	BETA-LACTAMASE 2
751	4f6h-A	9.5	4	160	223	14	BETA-LACTAMASE
752	2bg2-A	9.5	3.6	161	218	11	BETA-LACTAMASE II
753	3srx-A	9.5	3.6	160	237	13	BETA-LACTAMASE NDM-1
754	4wd6-A	9.5	3.5	156	219	14	METALLO-BETA-LACTAMASE
755	5zr8-E	9.5	3.8	162	231	13	BETA-LACTAMASE
756	6frn-C	9.5	4.6	170	409	10	F420H2 OXIDASE (FPRA)
757	6eum-A	9.5	4	164	222	11	METALLO-BETA-LACTAMASE TYPE 2
758	6ewe-A	9.5	3.5	160	218	11	METALLO-BETA-LACTAMASE TYPE 2
759	5zh1-A	9.5	3.9	166	240	13	METALLO-BETA-LACTAMASE TYPE 2
760	5wck-B	9.5	3.2	163	263	8	FEZ-1 PROTEIN
761	6mgy-B	9.5	3.7	160	226	13	METALLO-BETA-LACTAMASE NDM-5
762	1vgn-A	9.5	3.6	156	217	13	BETA-LACTAMASE IMP-1
763	5b3r-B	9.5	3.4	155	219	14	IMP-18
764	2ohi-A	9.5	3.8	169	403	12	TYPE A FLAVOPROTEIN FPRA
765	5ev6-D	9.5	3.5	157	218	12	BETA-LACTAMASE IMP-1
766	6cac-A	9.5	3.7	162	234	12	METALLO-BETA-LACTAMASE TYPE 2
767	6c89-A	9.5	3.7	160	231	13	BETA-LACTAMASE
768	5k4n-A	9.5	3.5	156	228	12	METALLO-BETA-LACTAMASE TYPE 2
769	6ibv-A	9.5	3.7	163	227	12	METALLO-BETA-LACTAMASE TYPE 2
770	6mgz-A	9.5	3.6	160	230	13	NDM-4
771	5zgu-A	9.5	4	164	239	12	METALLO-BETA-LACTAMASE TYPE 2
772	6mgy-C	9.5	3.9	165	238	12	METALLO-BETA-LACTAMASE NDM-5
773	2ohh-B	9.5	3.4	168	403	13	TYPE A FLAVOPROTEIN FPRA
774	5k4m-A	9.5	3.4	156	228	12	METALLO-BETA-LACTAMASE TYPE 2
775	6qrq-A	9.4	3.5	163	244	12	OXYGEN-BINDING DIIRON PROTEIN
776	1dxk-A	9.4	4.2	165	221	12	CLASS B BETA-LACTAMASE
777	2q0i-A	9.4	3.3	167	300	14	QUINOLONE SIGNAL RESPONSE PROTEIN
778	4u4l-B	9.4	3.9	162	231	12	BETA-LACTAMASE NDM-1
779	3kns-A	9.4	3.5	158	214	12	BETA-LACTAMASE 2
780	4nq7-A	9.4	3.5	161	219	12	BETA-LACTAMASE 2
781	5a5z-A	9.4	3.9	161	236	13	BETA-LACTAMASE NDM-1
782	3sbl-A	9.4	3.7	164	232	12	BETA-LACTAMASE NDM-1
783	3bc2-A	9.4	4.2	161	215	11	METALLO BETA-LACTAMASE II
784	5ndb-A	9.4	3.7	158	244	17	BETA-LACTAMASE IMP-1
785	2nxa-A	9.4	3.6	156	215	13	BETA-LACTAMASE II
786	4bp0-D	9.4	3.6	158	244	17	METALLO-B-LACTAMASE
787	3wxc-B	9.4	3.5	154	216	13	BETA-LACTAMASE
788	4wd6-B	9.4	3.6	156	214	14	METALLO-BETA-LACTAMASE
789	4uam-A	9.4	3.6	157	220	13	IMP-1 METALLO-BETA-LACTAMASE
790	4nq6-A	9.4	3.6	162	223	11	BETA-LACTAMASE 2
791	1wuo-C	9.4	3.5	154	219	12	BETA-LACTAMASE IMP-1
792	6frm-H	9.4	3.8	170	409	11	CRYSTAL STRUCTURE OF COENZYME F420H2 OXIDASE (FPR
793	3lvz-B	9.4	3.3	154	273	15	BLR6230 PROTEIN
794	4hky-A	9.4	3.7	160	228	13	BETA-LACTAMASE NDM-1
795	2bg8-A	9.4	3.7	159	219	13	BETA-LACTAMASE II
796	4c1g-B	9.4	3.5	154	217	13	BETA-LACTAMASE IMP-1
797	2gcu-B	9.4	3.4	154	237	9	PUTATIVE HYDROXYACYLGLUTATHIONE HYDROLASE 3
798	5nde-B	9.4	3.8	158	247	18	BETA-LACTAMASE IMP-1
799	4uam-B	9.4	3.5	154	220	14	IMP-1 METALLO-BETA-LACTAMASE
800	3rkj-A	9.4	3.6	157	226	13	BETA-LACTAMASE NDM-1
801	4nq4-A	9.4	4.1	164	221	12	BETA-LACTAMASE 2
802	4tze-B	9.4	3.7	160	229	13	CLASS B CARBAPENEMASE NDM-5
803	4bz3-B	9.4	4.3	159	232	14	BETA-LACTAMASE VIM-2
804	1mqo-A	9.4	3.9	166	221	10	BETA-LACTAMASE II
805	4exy-A	9.4	3.7	161	231	12	BETA-LACTAMASE NDM-1
806	4tze-A	9.4	3.8	163	230	13	CLASS B CARBAPENEMASE NDM-5
807	5b3r-A	9.4	3.5	156	214	13	IMP-18
808	5zgu-B	9.4	3.7	165	241	12	METALLO-BETA-LACTAMASE TYPE 2
809	1wup-D	9.4	3.4	154	217	13	BETA-LACTAMASE IMP-1
810	6c89-D	9.4	3.8	159	231	13	BETA-LACTAMASE
811	6mgx-A	9.4	3.6	158	227	13	METALLO-BETA-LACTAMASE
812	5zgt-B	9.4	3.7	164	241	12	METALLO-BETA-LACTAMASE TYPE 2
813	6dja-A	9.4	3.6	163	222	12	METALLO-BETA-LACTAMASE TYPE 2
814	5zgv-B	9.4	3.7	164	241	12	METALLO-BETA-LACTAMASE TYPE 2
815	5mmd-E	9.4	3.5	156	221	12	METALLO-BETA-LACTAMASE 1
816	6q30-B	9.4	3.7	160	227	13	METALLO-BETA-LACTAMASE TYPE 2
817	6c6i-B	9.4	3.7	159	228	12	METALLO-BETA-LACTAMASE TYPE 2 CHIMERA
818	5ypk-D	9.4	3.7	159	229	13	METALLO-BETA-LACTAMASE NDM-1
819	6d1g-A	9.4	3.7	159	229	13	METALLO-BETA-LACTAMASE TYPE 2
820	5hh4-A	9.4	3.6	155	218	14	BETA-LACTAMASE IMP-1
821	5ypm-D	9.4	3.8	160	230	13	METALLO-BETA-LACTAMASE NDM-1
822	6q30-A	9.4	3.6	159	229	13	METALLO-BETA-LACTAMASE TYPE 2
823	3pg4-A	9.4	3.6	158	230	14	METALLO-BETA-LACTAMASE
824	5xp6-A	9.4	3.7	161	229	13	METALLO-BETA-LACTAMASE TYPE 2
825	6ibs-B	9.4	3.7	163	228	13	METALLO-BETA-LACTAMASE TYPE 2
826	6ibv-B	9.4	3.7	163	228	12	METALLO-BETA-LACTAMASE TYPE 2
827	5ev8-A	9.4	3.5	156	221	13	BETA-LACTAMASE IMP-1
828	5zh1-B	9.4	3.7	164	241	12	METALLO-BETA-LACTAMASE TYPE 2
829	5ypk-G	9.4	3.7	159	229	13	METALLO-BETA-LACTAMASE NDM-1
830	6ibs-A	9.4	3.6	159	225	14	METALLO-BETA-LACTAMASE TYPE 2
831	6c6i-A	9.4	3.6	159	228	12	METALLO-BETA-LACTAMASE TYPE 2 CHIMERA
832	1vgn-B	9.4	3.6	156	218	13	BETA-LACTAMASE IMP-1
833	6efj-A	9.4	3.8	160	229	13	METALLO-BETA-LACTAMASE TYPE 2
834	5n0i-A	9.4	3.6	158	232	12	METALLO-BETA-LACTAMASE TYPE 2
835	5ypk-A	9.4	3.8	162	228	13	METALLO-BETA-LACTAMASE NDM-1
836	6frm-C	9.4	3.8	174	408	10	CRYSTAL STRUCTURE OF COENZYME F420H2 OXIDASE (FPR
837	2ohi-H	9.4	3.5	167	403	13	TYPE A FLAVOPROTEIN FPRA
838	5zgt-A	9.4	3.8	164	239	13	METALLO-BETA-LACTAMASE TYPE 2
839	5n0h-B	9.4	3.8	163	240	12	METALLO-BETA-LACTAMASE TYPE 2
840	6q2y-B	9.4	3.7	163	229	12	METALLO-BETA-LACTAMASE TYPE 2
841	6d1k-A	9.4	3.7	163	229	13	METALLO-BETA-LACTAMASE TYPE 2
842	6mgz-B	9.4	3.7	162	228	13	NDM-4
843	6d1i-A	9.4	3.8	164	229	13	METALLO-BETA-LACTAMASE TYPE 2
844	5wig-A	9.4	3.7	163	229	13	NDM-4
845	5ewa-A	9.4	3.5	154	219	14	BETA-LACTAMASE IMP-1
846	5ypi-D	9.4	3.7	160	228	13	METALLO-BETA-LACTAMASE NDM-1
847	6d1b-A	9.4	3.7	163	229	13	METALLO-BETA-LACTAMASE TYPE 2
848	5wig-B	9.4	3.8	164	229	13	NDM-4
849	6cac-D	9.4	3.7	162	231	12	METALLO-BETA-LACTAMASE TYPE 2
850	5zgv-A	9.4	3.8	164	239	13	METALLO-BETA-LACTAMASE TYPE 2
851	5ypl-A	9.4	3.8	163	229	13	METALLO-BETA-LACTAMASE NDM-1
852	6d1a-A	9.4	3.8	164	229	13	METALLO-BETA-LACTAMASE TYPE 2
853	6mgx-B	9.4	3.7	160	227	13	METALLO-BETA-LACTAMASE
854	5jqj-A	9.4	3.2	154	228	12	METALLO-BETA-LACTAMASE TYPE 2
855	5zgw-A	9.4	3.7	163	229	13	METALLO-BETA-LACTAMASE TYPE 2
856	6d1e-A	9.4	3.8	164	229	13	METALLO-BETA-LACTAMASE TYPE 2
857	5fqa-A	9.4	3.5	158	217	12	BETA-LACTAMASE 2
858	6qnm-A	9.3	3.4	160	244	13	OXYGEN-BINDING DI-IRON PROTEIN
859	1bvt-A	9.3	3.6	162	221	12	PROTEIN (BETA-LACTAMASE)
860	6ovz-B	9.3	4.3	163	227	12	BETA-LACTAMASE
861	4bp0-A	9.3	3.7	158	246	17	METALLO-B-LACTAMASE
862	4rm5-C	9.3	3.7	161	223	12	BETA-LACTAMASE NDM-1
863	3kns-D	9.3	3.6	152	205	13	BETA-LACTAMASE 2
864	4rl0-B	9.3	3.7	161	240	13	BETA-LACTAMASE NDM-1
865	4nq5-A	9.3	3.5	158	215	11	BETA-LACTAMASE 2
866	3rkk-A	9.3	3.5	155	227	13	BETA-LACTAMASE NDM-1
867	2yhe-D	9.3	7.5	179	634	15	SEC-ALKYL SULFATASE
868	4rl0-A	9.3	3.8	160	231	14	BETA-LACTAMASE NDM-1
869	4eyl-A	9.3	3.7	159	232	12	BETA-LACTAMASE NDM-1
870	3kns-B	9.3	3.5	152	205	12	BETA-LACTAMASE 2
871	4h0d-A	9.3	3.8	162	241	13	BETA-LACTAMASE NDM-1
872	3i13-A	9.3	3.6	158	214	11	BETA-LACTAMASE 2
873	4u4l-C	9.3	3.8	162	223	11	BETA-LACTAMASE NDM-1
874	4av7-C	9.3	7.4	179	634	15	SEC-ALKYLSULFATASE
875	4tzb-A	9.3	3.5	160	231	13	METALLO-BETA-LACTAMASE
876	4ram-A	9.3	3.7	158	239	13	BETA-LACTAMASE NDM-1
877	3i15-A	9.3	3.6	157	214	11	BETA-LACTAMASE 2
878	6ovz-A	9.3	3.7	160	227	13	BETA-LACTAMASE
879	4c1g-A	9.3	3.5	155	219	14	BETA-LACTAMASE IMP-1
880	1jje-B	9.3	3.6	155	221	13	IMP-1 METALLO BETA-LACTAMASE
881	2nyp-A	9.3	4.1	158	215	13	BETA-LACTAMASE II
882	3esh-B	9.3	3.1	162	275	15	PROTEIN SIMILAR TO METAL-DEPENDENT HYDROLASE
883	3spu-D	9.3	3.8	161	231	13	BETA-LACTAMASE NDM-1
884	3i14-A	9.3	3.9	160	215	11	BETA-LACTAMASE 2
885	4exy-B	9.3	3.8	159	239	13	BETA-LACTAMASE NDM-1
886	5a5z-C	9.3	3.9	160	236	13	BETA-LACTAMASE NDM-1
887	3spu-E	9.3	3.8	161	227	13	BETA-LACTAMASE NDM-1
888	4exs-B	9.3	3.8	161	231	12	BETA-LACTAMASE NDM-1
889	4bp0-B	9.3	3.7	159	245	17	METALLO-B-LACTAMASE
890	3i11-A	9.3	4.1	159	215	11	BETA-LACTAMASE 2
891	2zo4-A	9.3	4.2	161	301	19	METALLO-BETA-LACTAMASE FAMILY PROTEIN
892	4fek-B	9.3	3.3	153	248	8	PUTATIVE DIFLAVIN FLAVOPROTEIN A 5
893	4c1f-B	9.3	3.4	157	217	13	BETA-LACTAMASE IMP-1
894	4zo2-B	9.3	3.8	170	294	14	ACYLHOMOSERINE LACTONASE
895	4eyl-B	9.3	3.8	162	241	12	BETA-LACTAMASE NDM-1
896	4bp0-C	9.3	4.4	163	244	17	METALLO-B-LACTAMASE
897	2bfz-A	9.3	3.6	156	216	12	BETA-LACTAMASE II
898	3rkj-B	9.3	3.7	158	226	13	BETA-LACTAMASE NDM-1
899	4ey2-A	9.3	3.6	161	241	13	BETA-LACTAMASE NDM-1
900	4raw-A	9.3	3.8	161	241	12	BETA-LACTAMASE NDM-1
901	4eyf-A	9.3	3.7	162	241	13	BETA-LACTAMASE NDM-1
902	3q6x-A	9.3	3.8	163	241	12	BETA-LACTAMASE NDM-1
903	4ram-B	9.3	3.7	161	239	13	BETA-LACTAMASE NDM-1
904	4rl2-B	9.3	3.8	163	242	13	BETA-LACTAMASE NDM-1
905	4hl1-B	9.3	3.7	160	240	13	BETA-LACTAMASE NDM-1
906	4hl1-A	9.3	3.6	158	238	13	BETA-LACTAMASE NDM-1
907	5zgx-A	9.3	3.7	159	229	12	METALLO-BETA-LACTAMASE TYPE 2
908	5zjc-A	9.3	3.8	162	228	13	METALLO-BETA-LACTAMASE TYPE 2
909	5n0h-A	9.3	3.8	160	234	13	METALLO-BETA-LACTAMASE TYPE 2
910	1jjt-A	9.3	3.6	156	220	13	IMP-1 METALLO BETA-LACTAMASE
911	5ypk-E	9.3	3.8	160	228	14	METALLO-BETA-LACTAMASE NDM-1
912	5nbk-A	9.3	3.7	159	237	13	METALLO-BETA-LACTAMASE TYPE 2
913	5zgy-A	9.3	3.8	160	229	12	METALLO-BETA-LACTAMASE TYPE 2
914	5zgp-A	9.3	3.8	163	241	13	METALLO-BETA-LACTAMASE TYPE 2
915	1wup-C	9.3	3.5	153	217	14	BETA-LACTAMASE IMP-1
916	5ypn-A	9.3	3.8	160	228	13	METALLO-BETA-LACTAMASE NDM-1
917	5nbk-C	9.3	3.7	159	226	13	METALLO-BETA-LACTAMASE TYPE 2
918	6q2y-A	9.3	3.9	160	231	13	METALLO-BETA-LACTAMASE TYPE 2
919	5mmd-F	9.3	3.5	155	218	12	METALLO-BETA-LACTAMASE 1
920	6mdu-A	9.3	3.8	160	229	13	METALLO-BETA-LACTAMASE TYPE 2
921	6ex7-B	9.3	3.7	160	241	13	METALLO-BETA-LACTAMASE TYPE 2
922	5hh4-C	9.3	3.5	156	222	12	BETA-LACTAMASE IMP-1
923	2doo-A	9.3	3.5	156	216	14	BETA-LACTAMASE IMP-1
924	5o2e-A	9.3	3.7	159	238	13	METALLO-BETA-LACTAMASE TYPE 2
925	2doo-B	9.3	3.6	155	216	14	BETA-LACTAMASE IMP-1
926	6c89-B	9.3	3.8	160	227	13	BETA-LACTAMASE
927	5ypk-C	9.3	3.8	162	228	14	METALLO-BETA-LACTAMASE NDM-1
928	6d1c-A	9.3	3.7	160	229	13	METALLO-BETA-LACTAMASE TYPE 2
929	5xp9-A	9.3	3.8	160	228	12	METALLO-BETA-LACTAMASE TYPE 2
930	5ewa-B	9.3	3.5	154	219	14	BETA-LACTAMASE IMP-1
931	1jje-A	9.3	3.4	156	220	13	IMP-1 METALLO BETA-LACTAMASE
932	5ypi-A	9.3	3.8	160	228	13	METALLO-BETA-LACTAMASE NDM-1
933	5ewa-D	9.3	3.6	157	219	12	BETA-LACTAMASE IMP-1
934	1wup-B	9.3	3.4	154	216	13	BETA-LACTAMASE IMP-1
935	5hh4-D	9.3	3.7	157	217	12	BETA-LACTAMASE IMP-1
936	5ypm-G	9.3	3.7	159	229	13	METALLO-BETA-LACTAMASE NDM-1
937	5zio-A	9.3	3.8	161	227	14	METALLO-BETA-LACTAMASE TYPE 2
938	5k4k-K	9.3	3.3	153	228	14	METALLO-BETA-LACTAMASE TYPE 2
939	5ypm-H	9.3	3.7	161	229	13	METALLO-BETA-LACTAMASE NDM-1
940	5zj8-A	9.3	3.7	159	229	13	METALLO-BETA-LACTAMASE TYPE 2
941	5ev6-C	9.3	3.5	154	222	14	BETA-LACTAMASE IMP-1
942	5zge-A	9.3	3.7	163	240	12	METALLO-BETA-LACTAMASE TYPE 2
943	5ypm-F	9.3	3.8	162	229	14	METALLO-BETA-LACTAMASE NDM-1
944	5ypl-B	9.3	3.7	161	229	13	METALLO-BETA-LACTAMASE NDM-1
945	5o2e-B	9.3	3.9	161	241	12	METALLO-BETA-LACTAMASE TYPE 2
946	6frn-B	9.3	4.7	165	403	11	F420H2 OXIDASE (FPRA)
947	1wup-A	9.3	3.9	158	217	13	BETA-LACTAMASE IMP-1
948	6d1f-A	9.3	3.7	163	229	13	METALLO-BETA-LACTAMASE TYPE 2
949	5ypm-C	9.3	3.8	160	229	13	METALLO-BETA-LACTAMASE NDM-1
950	5ypm-B	9.3	3.8	163	229	13	METALLO-BETA-LACTAMASE NDM-1
951	5zgp-B	9.3	3.6	160	240	13	METALLO-BETA-LACTAMASE TYPE 2
952	5ypi-F	9.3	3.8	159	228	13	METALLO-BETA-LACTAMASE NDM-1
953	5n0i-B	9.3	3.8	159	240	13	METALLO-BETA-LACTAMASE TYPE 2
954	6c89-C	9.3	3.8	164	228	13	BETA-LACTAMASE
955	5ypk-B	9.3	3.8	162	228	13	METALLO-BETA-LACTAMASE NDM-1
956	5ypi-H	9.3	3.5	157	228	13	METALLO-BETA-LACTAMASE NDM-1
957	5zgq-B	9.3	3.7	161	241	12	METALLO-BETA-LACTAMASE TYPE 2
958	5zgi-A	9.3	3.7	163	228	13	METALLO-BETA-LACTAMASE TYPE 2
959	6mgy-D	9.3	3.9	163	229	13	METALLO-BETA-LACTAMASE NDM-5
960	5zgq-A	9.3	3.7	161	241	13	METALLO-BETA-LACTAMASE TYPE 2
961	4o98-B	9.2	5.7	174	307	17	ORGANOPHOSPHORUS HYDROLASE
962	6qrq-C	9.2	3.3	164	247	13	OXYGEN-BINDING DIIRON PROTEIN
963	6qrq-B	9.2	3.5	170	251	12	OXYGEN-BINDING DIIRON PROTEIN
964	5ve4-A	9.2	3.9	162	349	9	BPPRF
965	3tp9-A	9.2	8.6	182	473	9	BETA-LACTAMASE AND RHODANESE DOMAIN PROTEIN
966	3esh-A	9.2	3.3	171	277	15	PROTEIN SIMILAR TO METAL-DEPENDENT HYDROLASE
967	5ve4-B	9.2	3.9	164	349	9	BPPRF
968	4hl2-B	9.2	3.7	161	242	13	BETA-LACTAMASE NDM-1
969	3zr9-A	9.2	3.6	158	231	13	BETA-LACTAMASE NDM-1
970	3spu-C	9.2	3.7	160	232	13	BETA-LACTAMASE NDM-1
971	4exs-A	9.2	3.9	161	239	13	BETA-LACTAMASE NDM-1
972	3i0v-A	9.2	4	158	210	11	BETA-LACTAMASE 2
973	2nzf-A	9.2	3.6	157	215	12	BETA-LACTAMASE II
974	3q6x-B	9.2	3.7	160	241	13	BETA-LACTAMASE NDM-1
975	1dd6-B	9.2	3.5	158	217	14	IMP-1 METALLO BETA-LACTAMASE
976	3rkk-B	9.2	3.7	159	226	13	BETA-LACTAMASE NDM-1
977	5ls3-A	9.2	3.8	158	239	17	BETA-LACTAMASE IMP-1
978	2yhe-C	9.2	7.6	180	634	15	SEC-ALKYL SULFATASE
979	5ls3-B	9.2	3.6	159	245	17	BETA-LACTAMASE IMP-1
980	4ubq-A	9.2	3.6	158	218	14	BETA-LACTAMASE
981	4rm5-B	9.2	3.8	158	222	14	BETA-LACTAMASE NDM-1
982	3srx-B	9.2	3.8	160	229	13	BETA-LACTAMASE NDM-1
983	4c1f-A	9.2	3.6	155	219	14	BETA-LACTAMASE IMP-1
984	4tyf-A	9.2	3.8	162	230	12	NDM-4
985	3s0z-A	9.2	4.1	160	220	14	METALLO-BETA-LACTAMASE
986	3knr-D	9.2	3.9	155	205	12	BETA-LACTAMASE 2
987	2bg6-A	9.2	3.7	157	216	11	BETA-LACTAMASE II
988	4c1d-B	9.2	4.1	156	231	15	BETA-LACTAMASE CLASS B VIM-2
989	4raw-B	9.2	3.6	160	241	13	BETA-LACTAMASE NDM-1
990	4zo2-A	9.2	3.6	177	293	14	ACYLHOMOSERINE LACTONASE
991	3knr-B	9.2	3.9	155	205	12	BETA-LACTAMASE 2
992	4h0d-B	9.2	3.7	158	241	13	BETA-LACTAMASE NDM-1
993	4eyb-B	9.2	3.6	159	242	14	BETA-LACTAMASE NDM-1
994	4hl2-A	9.2	3.7	159	243	13	BETA-LACTAMASE NDM-1
995	2bg7-A	9.2	3.7	159	217	11	BETA-LACTAMASE II
996	4tzf-A	9.2	3.7	162	229	13	NDM-8 METALLO-BETA-LACTAMASE
997	4hky-B	9.2	3.8	159	241	13	BETA-LACTAMASE NDM-1
998	3spu-B	9.2	3.7	161	238	12	BETA-LACTAMASE NDM-1
999	5zgz-A	9.2	3.8	162	228	13	METALLO-BETA-LACTAMASE TYPE 2
1000	6d1d-A	9.2	3.8	160	229	13	METALLO-BETA-LACTAMASE TYPE 2
1001	6cac-B	9.2	3.8	160	229	11	METALLO-BETA-LACTAMASE TYPE 2
1002	5ev6-B	9.2	3.5	154	223	14	BETA-LACTAMASE IMP-1
1003	5nde-A	9.2	3.7	158	244	17	BETA-LACTAMASE IMP-1
1004	5ev8-B	9.2	3.4	155	220	14	BETA-LACTAMASE IMP-1
1005	5ewa-C	9.2	3.5	154	222	14	BETA-LACTAMASE IMP-1
1006	5ev8-D	9.2	3.6	157	219	13	BETA-LACTAMASE IMP-1
1007	5hh4-B	9.2	3.5	154	222	12	BETA-LACTAMASE IMP-1
1008	6cqs-A	9.2	3.4	152	242	15	BETA-LACTAMASE
1009	5ev8-C	9.2	3.4	155	224	14	BETA-LACTAMASE IMP-1
1010	5ypk-F	9.2	3.8	159	228	13	METALLO-BETA-LACTAMASE NDM-1
1011	6jed-A	9.2	3.5	154	221	14	METALLO-BETA-LACTAMASE TYPE 2
1012	5y5b-A	9.2	3.6	154	221	14	METALLO-BETA-LACTAMASE TYPE 2
1013	5ypi-C	9.2	3.8	159	228	12	METALLO-BETA-LACTAMASE NDM-1
1014	6frn-A	9.2	3.4	160	403	11	F420H2 OXIDASE (FPRA)
1015	5zj7-A	9.2	3.7	163	229	13	METALLO-BETA-LACTAMASE TYPE 2
1016	6d1j-A	9.2	3.8	164	229	13	METALLO-BETA-LACTAMASE TYPE 2
1017	5zj1-A	9.2	3.7	163	230	13	METALLO-BETA-LACTAMASE TYPE 2
1018	5y6e-A	9.2	3.4	155	231	14	BETA-LACTAMASE CLASS B VIM-2
1019	6mh0-B	9.2	3.7	163	235	13	METALLO-BETA-LACTAMASE NDM-3
1020	5zgf-A	9.2	3.8	162	229	12	METALLO-BETA-LACTAMASE TYPE 2
1021	6ex7-A	9.2	3.8	162	240	13	METALLO-BETA-LACTAMASE TYPE 2
1022	2ynu-B	9.2	4.1	156	208	13	GIM-1 PROTEIN
1023	5ypi-G	9.2	3.7	160	228	13	METALLO-BETA-LACTAMASE NDM-1
1024	5zj2-A	9.2	3.9	165	229	13	METALLO-BETA-LACTAMASE TYPE 2
1025	1ycf-C	9.2	3.6	172	398	10	NITRIC OXIDE REDUCTASE
1026	2ynw-A	9.2	3.5	153	217	14	GIM-1 PROTEIN
1027	5zgr-A	9.2	3.6	159	242	13	METALLO-BETA-LACTAMASE TYPE 2
1028	6cac-C	9.2	4	164	234	13	METALLO-BETA-LACTAMASE TYPE 2
1029	5ypm-A	9.2	3.7	161	229	13	METALLO-BETA-LACTAMASE NDM-1
1030	6d1h-A	9.2	3.8	164	229	13	METALLO-BETA-LACTAMASE TYPE 2
1031	3s0z-B	9.1	4	158	220	13	METALLO-BETA-LACTAMASE
1032	5a23-D	9.1	7.8	177	627	12	SDS HYDROLASE SDSA1
1033	5ndb-B	9.1	3.7	158	245	17	BETA-LACTAMASE IMP-1
1034	4nur-B	9.1	7.7	181	633	12	PSDSA
1035	2fhx-B	9.1	3.9	159	245	16	SPM-1
1036	5a23-A	9.1	7.8	176	627	11	SDS HYDROLASE SDSA1
1037	2fhx-A	9.1	4.1	162	245	16	SPM-1
1038	5ve5-A	9.1	3.7	162	350	7	BPPRF
1039	4tz9-A	9.1	3.5	156	231	13	CLASS B METALLO-BETA-LACTAMASE
1040	4rbs-A	9.1	3.7	159	232	13	BETA-LACTAMASE NDM-1
1041	2nze-A	9.1	3.6	158	215	12	BETA-LACTAMASE II
1042	5acr-B	9.1	3.6	156	217	13	GIM-1 PROTEIN
1043	1ddk-A	9.1	3.4	157	220	13	IMP-1 METALLO BETA-LACTAMASE
1044	4ysk-B	9.1	4.3	165	294	13	BETA-LACTAMASE DOMAIN PROTEIN
1045	5acr-A	9.1	3.6	154	217	15	GIM-1 PROTEIN
1046	5acs-B	9.1	3.6	154	217	14	GIM-1 PROTEIN
1047	4efz-B	9.1	4.5	165	289	10	METALLO-BETA-LACTAMASE FAMILY PROTEIN
1048	3spu-A	9.1	3.8	161	232	13	BETA-LACTAMASE NDM-1
1049	4zo3-A	9.1	3.7	169	294	13	ACYLHOMOSERINE LACTONASE
1050	3tp9-B	9.1	7.9	182	472	9	BETA-LACTAMASE AND RHODANESE DOMAIN PROTEIN
1051	4rl2-A	9.1	3.7	160	242	13	BETA-LACTAMASE NDM-1
1052	3esh-C	9.1	3.4	170	275	15	PROTEIN SIMILAR TO METAL-DEPENDENT HYDROLASE
1053	1ych-C	9.1	3.3	169	398	9	NITRIC OXIDE REDUCTASE
1054	4ysk-A	9.1	4.4	166	294	14	BETA-LACTAMASE DOMAIN PROTEIN
1055	4ey2-B	9.1	3.8	160	241	12	BETA-LACTAMASE NDM-1
1056	4eyb-A	9.1	3.9	161	242	12	BETA-LACTAMASE NDM-1
1057	1ycg-C	9.1	3.6	172	398	9	NITRIC OXIDE REDUCTASE
1058	4eyf-B	9.1	3.7	160	241	14	BETA-LACTAMASE NDM-1
1059	5n58-B	9.1	3.7	160	219	13	CLASS B METALLO-BETA-LACTAMASE
1060	5wih-A	9.1	3.7	159	229	12	METALLO-BETA-LACTAMASE NDM-12
1061	5o2f-B	9.1	3.8	160	243	14	METALLO-BETA-LACTAMASE TYPE 2
1062	2ynt-A	9.1	3.7	155	221	15	GIM-1 PROTEIN
1063	2ynw-B	9.1	3.6	154	219	14	GIM-1 PROTEIN
1064	2ynt-C	9.1	3.6	155	221	15	GIM-1 PROTEIN
1065	1jjt-B	9.1	3.5	154	220	14	IMP-1 METALLO BETA-LACTAMASE
1066	5zr8-A	9.1	3.7	160	229	13	BETA-LACTAMASE
1067	2ynu-A	9.1	3.6	155	217	14	GIM-1 PROTEIN
1068	5ypi-E	9.1	4.3	162	228	14	METALLO-BETA-LACTAMASE NDM-1
1069	5o2f-A	9.1	3.7	162	243	13	METALLO-BETA-LACTAMASE TYPE 2
1070	6hf5-A	9.1	4.2	160	231	16	BETA-LACTAMASE CLASS B VIM-2
1071	5fqc-A	9.1	3.5	153	231	14	BETA-LACTAMASE
1072	5fqc-B	9.1	3.5	156	231	15	BETA-LACTAMASE
1073	5zge-B	9.1	3.7	161	241	12	METALLO-BETA-LACTAMASE TYPE 2
1074	2ynv-A	9.1	3.5	154	217	14	GIM-1 PROTEIN
1075	5ypi-B	9.1	3.9	163	228	13	METALLO-BETA-LACTAMASE NDM-1
1076	6qnm-B	9	3.4	159	235	11	OXYGEN-BINDING DI-IRON PROTEIN
1077	2yz3-A	9	3.6	159	225	14	METALLO-BETA-LACTAMASE
1078	3r2u-D	9	8.1	171	337	10	METALLO-BETA-LACTAMASE FAMILY PROTEIN
1079	2zzi-A	9	3.7	147	198	18	METALLO-BETA-LACTAMASE SUPERFAMILY PROTEIN
1080	4d1v-A	9	3.6	158	227	16	METALLO-B-LACTAMASE
1081	2y87-A	9	3.6	159	227	16	METALLO-B-LACTAMASE
1082	2yhe-E	9	7.3	180	634	16	SEC-ALKYL SULFATASE
1083	4axh-A	9	7.9	180	631	15	SEC-ALKYLSULFATASE
1084	4uws-B	9	3.6	159	230	15	METALLO-BETA-LACTAMASE VIM-26
1085	2zzi-B	9	3.6	146	199	19	METALLO-BETA-LACTAMASE SUPERFAMILY PROTEIN
1086	4uwp-B	9	3.7	158	230	14	METALLO-BETA-LACTAMASE VIM-26
1087	2cfz-A	9	7.9	178	629	11	SDS HYDROLASE SDSA1
1088	4d1u-A	9	3.4	157	226	15	METALLO-B-LACTAMASE
1089	3r2u-B	9	8.4	174	336	11	METALLO-BETA-LACTAMASE FAMILY PROTEIN
1090	4zo3-B	9	3.6	170	294	15	ACYLHOMOSERINE LACTONASE
1091	5acs-A	9	3.6	155	218	14	GIM-1 PROTEIN
1092	5aij-A	9	7.9	173	630	12	ALKYL SULFATASE
1093	2m5c-A	9	3.9	165	227	11	BETA-LACTAMASE 2
1094	5acq-A	9	3.6	154	218	14	BETA-LACTAMASE
1095	5acp-B	9	3.6	153	217	15	GIM-1 PROTEIN
1096	2gcu-A	9	3.4	155	244	9	PUTATIVE HYDROXYACYLGLUTATHIONE HYDROLASE 3
1097	2cfu-A	9	10.8	176	627	11	SDSA1
1098	4pdx-A	9	10.8	175	622	14	PUTATIVE ALKYL/ARYL-SULFATASE YJCS
1099	2gcu-D	9	3.4	155	237	8	PUTATIVE HYDROXYACYLGLUTATHIONE HYDROLASE 3
1100	5acp-A	9	3.6	155	219	14	GIM-1 PROTEIN
1101	1ycg-D	9	3.7	174	398	9	NITRIC OXIDE REDUCTASE
1102	1ycg-B	9	3.7	174	398	8	NITRIC OXIDE REDUCTASE
1103	4d1t-A	9	4.2	160	229	16	METALLO-B-LACTAMASE
1104	5lca-A	9	3.7	157	221	13	METALLO-BETA-LACTAMASE VIM-2
1105	5zgr-B	9	3.5	155	241	13	METALLO-BETA-LACTAMASE TYPE 2
1106	5n5h-A	9	3.6	158	234	15	BETA-LACTAMASE VIM-1
1107	5le1-A	9	3.7	158	229	14	METALLO-BETA-LACTAMASE VIM-2
1108	5n5g-A	9	3.9	162	233	14	BETA-LACTAMASE VIM-1
1109	5lch-A	9	3.5	158	229	15	METALLO-BETA-LACTAMASE VIM-2
1110	2m5d-A	9	3.8	163	227	13	BETA-LACTAMASE 2
1111	5ypn-B	9	3.7	158	228	13	METALLO-BETA-LACTAMASE NDM-1
1112	5ypm-E	9	3.7	159	229	13	METALLO-BETA-LACTAMASE NDM-1
1113	5ypk-H	9	3.8	160	228	13	METALLO-BETA-LACTAMASE NDM-1
1114	5lcf-A	9	3.7	159	221	15	METALLO-BETA-LACTAMASE VIM-2
1115	5nhz-A	9	3.6	159	230	14	BETA-LACTAMASE CLASS B VIM-2
1116	5k4k-A	9	3.3	153	228	15	METALLO-BETA-LACTAMASE TYPE 2
1117	4nur-A	8.9	7.8	181	633	12	PSDSA
1118	5ve3-B	8.9	4.2	166	348	8	BPPRF
1119	5a87-B	8.9	3.7	158	234	13	METALLO-BETA-LACTAMASE VIM-5
1120	4d1w-A	8.9	3.5	157	227	16	METALLO-B-LACTAMASE
1121	4ua4-B	8.9	3.7	159	234	14	BETA-LACTAMASE CLASS B VIM-2
1122	2y8a-A	8.9	3.5	157	226	17	METALLO-B-LACTAMASE
1123	4pvo-A	8.9	3.7	155	231	13	BETA-LACTAMASE CLASS B VIM-2
1124	2whg-B	8.9	3.6	158	230	15	VIM-4 METALLO-BETA-LACTAMASE
1125	4uwo-B	8.9	3.7	157	230	13	METALLO-BETA-LACTAMASE VIM-26
1126	3r2u-C	8.9	8.4	173	338	10	METALLO-BETA-LACTAMASE FAMILY PROTEIN
1127	2whg-A	8.9	3.7	157	230	15	VIM-4 METALLO-BETA-LACTAMASE
1128	2y8b-A	8.9	3.5	157	226	16	METALLO-B-LACTAMASE
1129	4pvo-B	8.9	3.6	159	233	14	BETA-LACTAMASE CLASS B VIM-2
1130	2wrs-A	8.9	3.6	158	230	15	BETA-LACTAMASE VIM-4
1131	5a87-A	8.9	3.7	158	230	13	METALLO-BETA-LACTAMASE VIM-5
1132	4ysl-B	8.9	4.5	165	294	13	BETA-LACTAMASE DOMAIN PROTEIN
1133	4ysl-A	8.9	4.5	167	294	13	BETA-LACTAMASE DOMAIN PROTEIN
1134	2yz3-B	8.9	3.6	156	225	15	METALLO-BETA-LACTAMASE
1135	1ych-D	8.9	3.2	165	398	10	NITRIC OXIDE REDUCTASE
1136	4pvt-A	8.9	3.6	157	231	16	BETA-LACTAMASE CLASS B VIM-2
1137	4efz-A	8.9	4.2	160	295	9	METALLO-BETA-LACTAMASE FAMILY PROTEIN
1138	4c1e-A	8.9	4.4	161	231	15	BETA-LACTAMASE CLASS B VIM-2
1139	5acx-A	8.9	4.3	161	233	14	BETA-LACTAMASE
1140	4av7-D	8.9	10.3	184	634	13	SEC-ALKYLSULFATASE
1141	4ua4-A	8.9	4.3	159	230	14	BETA-LACTAMASE CLASS B VIM-2
1142	2gcu-C	8.9	3.4	155	244	9	PUTATIVE HYDROXYACYLGLUTATHIONE HYDROLASE 3
1143	4pvt-B	8.9	3.7	158	231	13	BETA-LACTAMASE CLASS B VIM-2
1144	5nai-A	8.9	3.6	157	230	14	CLASS B METALLO-BETA-LACTAMASE
1145	6dd0-A	8.9	3.7	157	230	13	BETA-LACTAMASE CLASS B VIM-2
1146	5n5i-A	8.9	3.7	156	232	13	BETA-LACTAMASE VIM-1
1147	6j8r-A	8.9	3.7	156	231	14	BETA-LACTAMASE CLASS B VIM-2
1148	5n55-C	8.9	3.7	157	226	13	CLASS B METALLO-BETA-LACTAMASE
1149	6frm-D	8.9	4.9	172	403	10	CRYSTAL STRUCTURE OF COENZYME F420H2 OXIDASE (FPR
1150	5ni0-E	8.9	3.7	157	229	13	BETA-LACTAMASE CLASS B VIM-2
1151	6dd0-B	8.9	3.5	156	230	14	BETA-LACTAMASE CLASS B VIM-2
1152	5ni0-A	8.9	3.5	156	230	13	BETA-LACTAMASE CLASS B VIM-2
1153	5n55-B	8.9	3.6	158	231	14	CLASS B METALLO-BETA-LACTAMASE
1154	5mxq-A	8.9	3.6	159	231	14	BETA-LACTAMASE VIM-2
1155	5mm9-B	8.9	3.7	156	231	13	METALLO-BETA-LACTAMASE VIM-17
1156	6jn6-B	8.9	4.3	162	231	13	BETA-LACTAMASE CLASS B VIM-2
1157	5y6e-B	8.9	3.6	157	231	14	BETA-LACTAMASE CLASS B VIM-2
1158	5n55-A	8.9	3.5	159	230	14	CLASS B METALLO-BETA-LACTAMASE
1159	2ynv-B	8.9	3.6	156	217	14	GIM-1 PROTEIN
1160	2ynt-B	8.9	3.7	156	219	14	GIM-1 PROTEIN
1161	5y6d-D	8.9	4.3	163	230	14	BETA-LACTAMASE CLASS B VIM-2
1162	6dd1-A	8.9	3.7	158	231	14	BETA-LACTAMASE CLASS B VIM-2
1163	5mxr-A	8.9	4.4	160	232	15	BETA-LACTAMASE VIM-2
1164	2p97-A	8.8	3.3	147	201	10	HYPOTHETICAL PROTEIN
1165	5ve4-C	8.8	3.9	164	347	8	BPPRF
1166	5ve5-B	8.8	4.1	166	349	8	BPPRF
1167	4axh-B	8.8	7.6	180	630	16	SEC-ALKYLSULFATASE
1168	4uwr-B	8.8	3.5	155	230	14	METALLO-BETA-LACTAMASE VIM-26
1169	5acw-A	8.8	3.6	159	233	14	BETA-LACTAMASE
1170	4c1e-B	8.8	3.7	155	231	14	BETA-LACTAMASE CLASS B VIM-2
1171	4chl-A	8.8	3	151	234	11	PERSULFIDE DIOXYGENASE ETHE1, MITOCHONDRIAL
1172	4nq2-A	8.8	3.5	158	230	15	BETA-LACTAMASE CLASS B VIM-2
1173	2wrs-B	8.8	3.7	158	230	14	BETA-LACTAMASE VIM-4
1174	4av7-E	8.8	7.6	180	634	15	SEC-ALKYLSULFATASE
1175	4fr7-A	8.8	3.6	156	232	13	METALLO-BETA-LACTAMASE VIM-31
1176	4bz3-A	8.8	3.6	158	231	15	BETA-LACTAMASE VIM-2
1177	4c1d-A	8.8	3.6	155	231	15	BETA-LACTAMASE CLASS B VIM-2
1178	2p97-B	8.8	3.3	146	201	10	HYPOTHETICAL PROTEIN
1179	5act-A	8.8	3.5	152	219	14	GIM-1 PROTEIN
1180	1ych-B	8.8	3.2	165	398	10	NITRIC OXIDE REDUCTASE
1181	5ajl-A	8.8	8.1	183	630	11	ALKYL SULFATASE
1182	5k48-B	8.8	3.5	157	232	15	BETA-LACTAMASE VIM-2
1183	5acx-B	8.8	3.6	160	233	14	BETA-LACTAMASE
1184	2cg2-A	8.8	12	182	629	10	SDSA1
1185	5lsc-A	8.8	4.3	162	235	14	METALLO-BETA-LACTAMASE VIM-2-LIKE PROTEIN
1186	5n58-A	8.8	4.3	159	220	13	CLASS B METALLO-BETA-LACTAMASE
1187	5nhz-B	8.8	3.7	156	230	14	BETA-LACTAMASE CLASS B VIM-2
1188	5y6d-A	8.8	3.7	156	230	13	BETA-LACTAMASE CLASS B VIM-2
1189	5n4s-A	8.8	3.7	160	231	14	BETA-LACTAMASE VIM-2
1190	6ew3-A	8.8	3.6	157	231	14	METALLO-BETA-LACTAMASE VIM-2
1191	5yd7-A	8.8	3.6	154	231	14	BETA-LACTAMASE CLASS B VIM-2
1192	5n4t-B	8.8	3.7	159	231	14	BETA-LACTAMASE VIM-2
1193	5k48-A	8.8	3.6	158	231	15	BETA-LACTAMASE VIM-2
1194	5yd7-B	8.8	3.6	158	231	14	BETA-LACTAMASE CLASS B VIM-2
1195	6frm-B	8.8	4.8	174	400	10	CRYSTAL STRUCTURE OF COENZYME F420H2 OXIDASE (FPR
1196	5lsc-B	8.8	3.7	154	235	14	METALLO-BETA-LACTAMASE VIM-2-LIKE PROTEIN
1197	5y6d-C	8.8	3.7	156	231	13	BETA-LACTAMASE CLASS B VIM-2
1198	5o7n-A	8.8	3.5	158	231	15	BETA-LACTAMASE VIM-2
1199	6dd1-B	8.8	3.7	158	231	13	BETA-LACTAMASE CLASS B VIM-2
1200	6jn6-A	8.8	3.7	155	231	14	BETA-LACTAMASE CLASS B VIM-2
1201	5mm9-A	8.8	3.5	155	232	14	METALLO-BETA-LACTAMASE VIM-17
1202	6frn-D	8.8	4.6	171	409	10	F420H2 OXIDASE (FPRA)
1203	5o7n-B	8.8	3.5	156	232	15	BETA-LACTAMASE VIM-2
1204	1ycf-D	8.8	3.1	162	398	10	NITRIC OXIDE REDUCTASE
1205	6frm-F	8.8	3.8	163	395	10	CRYSTAL STRUCTURE OF COENZYME F420H2 OXIDASE (FPR
1206	6frm-A	8.8	3.8	168	402	10	CRYSTAL STRUCTURE OF COENZYME F420H2 OXIDASE (FPR
1207	1m2x-B	8.8	4.1	158	219	15	CLASS B CARBAPENEMASE BLAB-1
1208	5n4s-B	8.8	4.3	162	230	13	BETA-LACTAMASE VIM-2
1209	6frm-E	8.8	3.4	155	397	10	CRYSTAL STRUCTURE OF COENZYME F420H2 OXIDASE (FPR
1210	5ve3-A	8.7	4	167	348	8	BPPRF
1211	1ko2-A	8.7	3.7	157	230	13	VIM-2 METALLO-BETA-LACTAMASE
1212	5acw-B	8.7	3.6	157	233	13	BETA-LACTAMASE
1213	5acu-A	8.7	3.6	157	230	15	BETA-LACTAMASE
1214	1ko3-A	8.7	3.5	156	230	14	VIM-2 METALLO-BETA-LACTAMASE
1215	5acv-B	8.7	3.7	158	233	13	BETA-LACTAMASE
1216	3r2u-A	8.7	8.4	175	348	11	METALLO-BETA-LACTAMASE FAMILY PROTEIN
1217	5acq-B	8.7	3.6	152	217	14	BETA-LACTAMASE
1218	4fsb-B	8.7	3.7	159	232	13	METALLO-BETA-LACTAMASE VIM-31
1219	5ve5-C	8.7	4.2	166	347	10	BPPRF
1220	4fsb-A	8.7	3.5	157	232	15	METALLO-BETA-LACTAMASE VIM-31
1221	4chl-B	8.7	3.3	153	237	11	PERSULFIDE DIOXYGENASE ETHE1, MITOCHONDRIAL
1222	4ysb-A	8.7	2.9	146	225	13	METALLO-BETA-LACTAMASE FAMILY PROTEIN
1223	1m2x-A	8.7	4.1	158	219	16	CLASS B CARBAPENEMASE BLAB-1
1224	5lm6-A	8.7	4.2	161	231	13	METALLO-BETA-LACTAMASE VIM-2
1225	5lm6-B	8.7	3.7	161	231	14	METALLO-BETA-LACTAMASE VIM-2
1226	6ew3-B	8.7	3.6	157	231	14	METALLO-BETA-LACTAMASE VIM-2
1227	5y6d-B	8.7	3.6	155	231	16	BETA-LACTAMASE CLASS B VIM-2
1228	1m2x-C	8.7	3.8	158	217	15	CLASS B CARBAPENEMASE BLAB-1
1229	1ycf-B	8.7	3.1	164	398	10	NITRIC OXIDE REDUCTASE
1230	1m2x-D	8.7	4.3	159	219	16	CLASS B CARBAPENEMASE BLAB-1
1231	5n4t-A	8.7	3.7	159	234	14	BETA-LACTAMASE VIM-2
1232	5acv-A	8.6	3.7	158	233	13	BETA-LACTAMASE
1233	4gyu-A	8.6	4.9	164	241	13	BETA-LACTAMASE NDM-1
1234	4gyq-A	8.6	3.9	159	236	12	BETA-LACTAMASE NDM-1
1235	4rbs-B	8.6	3.9	158	242	15	BETA-LACTAMASE NDM-1
1236	2yhe-B	8.6	7.6	181	634	16	SEC-ALKYL SULFATASE
1237	4ysb-B	8.6	3.2	146	225	13	METALLO-BETA-LACTAMASE FAMILY PROTEIN
1238	5act-B	8.5	3.7	157	217	15	GIM-1 PROTEIN
1239	4le6-A	8.5	5.6	153	257	17	ORGANOPHOSPHORUS HYDROLASE
1240	4gyq-C	8.5	3.8	160	237	13	BETA-LACTAMASE NDM-1
1241	5u8o-C	8.5	4.3	164	349	15	ZN-DEPENDENT HYDROLASE
1242	6ao1-B	8.5	4.2	162	353	17	BETA-LACTAMASE DOMAIN PROTEIN
1243	3l6n-A	8.4	4.1	158	218	18	METALLO-BETA-LACTAMASE
1244	4le6-B	8.4	6.1	155	255	15	ORGANOPHOSPHORUS HYDROLASE
1245	4v0h-A	8.4	3.6	153	220	16	METALLO-BETA-LACTAMASE DOMAIN-CONTAINING PROTEIN
1246	5ajl-B	8.4	8.1	174	630	13	ALKYL SULFATASE
1247	6ao1-C	8.4	4.4	164	353	17	BETA-LACTAMASE DOMAIN PROTEIN
1248	4le6-C	8.3	5.7	153	254	17	ORGANOPHOSPHORUS HYDROLASE
1249	4gyq-D	8.3	3.6	159	230	13	BETA-LACTAMASE NDM-1
1250	4v0h-B	8.3	3.6	152	221	16	METALLO-BETA-LACTAMASE DOMAIN-CONTAINING PROTEIN
1251	4gyq-B	8.3	3.7	156	232	13	BETA-LACTAMASE NDM-1
1252	4v0h-C	8.3	3.8	155	221	16	METALLO-BETA-LACTAMASE DOMAIN-CONTAINING PROTEIN
1253	4v0h-D	8.3	3.6	152	223	16	METALLO-BETA-LACTAMASE DOMAIN-CONTAINING PROTEIN
1254	3sd9-B	8.3	4.3	158	229	9	BETA-LACTAMASE
1255	3q6v-A	8.3	4.3	156	228	10	BETA-LACTAMASE
1256	5ew0-B	8.3	4.2	152	228	10	BETA-LACTAMASE
1257	5ew0-A	8.3	4.1	156	228	11	BETA-LACTAMASE
1258	2cg3-A	8.3	7.9	171	627	12	SDSA1
1259	3q6v-B	8.2	4.1	153	228	10	BETA-LACTAMASE
1260	5i0p-C	8.2	4.4	169	339	17	BETA-LACTAMASE DOMAIN PROTEIN
1261	3sd9-A	8.2	4.2	157	230	10	BETA-LACTAMASE
1262	4pdx-B	8.1	8.1	179	619	13	PUTATIVE ALKYL/ARYL-SULFATASE YJCS
1263	2yhe-A	8.1	7.5	181	639	15	SEC-ALKYL SULFATASE
1264	4le6-D	8.1	5.9	153	251	16	ORGANOPHOSPHORUS HYDROLASE
1265	5u8o-D	8.1	4.4	164	354	15	ZN-DEPENDENT HYDROLASE
1266	3t9m-A	8	3.4	150	206	11	BETA-LACTAMASE
1267	3f9o-A	8	3.4	148	226	12	BETA-LACTAMASE
1268	3fai-A	8	3.6	150	227	13	BETA-LACTAMASE
1269	3iog-A	8	3.6	153	227	10	BETA-LACTAMASE
1270	2gkl-A	8	3.4	151	224	11	BETA-LACTAMASE
1271	2qds-A	8	3.5	152	224	10	BETA-LACTAMASE
1272	1x8g-A	8	3.4	148	224	12	BETA-LACTAMASE
1273	5i0p-D	7.9	4.3	168	344	17	BETA-LACTAMASE DOMAIN PROTEIN
1274	3iof-A	7.9	3.4	151	227	11	BETA-LACTAMASE
1275	4le6-E	7.9	5.8	151	251	18	ORGANOPHOSPHORUS HYDROLASE
1276	4av7-B	7.9	12.9	177	637	13	SEC-ALKYLSULFATASE
1277	1x8i-A	7.9	3.3	146	224	14	BETA-LACTAMASE
1278	6ao1-D	7.9	4.2	165	352	17	BETA-LACTAMASE DOMAIN PROTEIN
1279	3sw3-A	7.8	3.5	149	205	12	BETA-LACTAMASE
1280	1x8h-A	7.8	3.5	149	227	12	BETA-LACTAMASE
1281	5i0p-A	7.8	4.3	163	322	17	BETA-LACTAMASE DOMAIN PROTEIN
1282	5u8o-A	7.7	4.3	164	352	14	ZN-DEPENDENT HYDROLASE
1283	5u8o-B	7.6	4.4	169	360	15	ZN-DEPENDENT HYDROLASE
1284	6ao1-A	7.4	4.2	163	354	17	BETA-LACTAMASE DOMAIN PROTEIN
1285	5i0p-B	7.4	4.5	171	323	16	BETA-LACTAMASE DOMAIN PROTEIN
1286	2yhe-F	6.7	7.5	179	634	15	SEC-ALKYL SULFATASE
1287	4av7-F	6.7	12.5	179	634	14	SEC-ALKYLSULFATASE
1288	5a23-B	6	7.7	175	627	12	SDS HYDROLASE SDSA1
1289	5a23-C	6	11.8	183	627	10	SDS HYDROLASE SDSA1
1290	1e1c-A	4.3	4.3	98	727	4	METHYLMALONYL-COA MUTASE ALPHA CHAIN
1291	1req-A	3.8	5.8	103	727	3	METHYLMALONYL-COA MUTASE
1292	1req-B	3.8	10.7	102	619	10	METHYLMALONYL-COA MUTASE
1293	1xrs-B	3.3	4.7	87	212	6	D-LYSINE 5,6-AMINOMUTASE ALPHA SUBUNIT
1294	1pey-A	3.3	2.8	79	119	13	SPORULATION INITIATION PHOSPHOTRANSFERASE F
1295	6bm9-D	3.3	3.6	77	225	8	METALLO-BETA-LACTAMASE
1296	6bm9-A	3.3	10.3	104	228	11	METALLO-BETA-LACTAMASE
1297	2jl1-A	3.2	4.7	118	287	6	TRIPHENYLMETHANE REDUCTASE
1298	2ixu-A	3.1	7.6	105	338	7	LYSOZYME
1299	3k9r-C	3.1	5	72	106	10	ALR3790 PROTEIN
1300	2qzj-A	3	2.9	80	121	9	TWO-COMPONENT RESPONSE REGULATOR
1301	2qxy-A	3	3.2	81	119	5	RESPONSE REGULATOR
1302	2ykg-A	3	8.6	92	636	8	PROBABLE ATP-DEPENDENT RNA HELICASE DDX58
1303	3k9r-D	3	4.7	71	98	8	ALR3790 PROTEIN
1304	3k9r-A	3	4.8	74	99	8	ALR3790 PROTEIN
1305	6bm9-C	3	11.9	99	224	11	METALLO-BETA-LACTAMASE
1306	1dcf-A	2.9	3.2	81	133	10	ETR1 PROTEIN
1307	1spx-A	2.9	3.3	63	237	3	SHORT-CHAIN REDUCTASE FAMILY MEMBER (5L265)
1308	1mj1-A	2.9	3.9	123	405	9	PHE-TRNA
1309	1zh4-A	2.9	3.2	81	121	7	KDP OPERON TRANSCRIPTIONAL REGULATORY PROTEIN
1310	3k9r-B	2.9	5	71	101	10	ALR3790 PROTEIN
1311	6bm9-B	2.9	11.5	108	225	12	METALLO-BETA-LACTAMASE
1312	2b4a-A	2.8	2.8	79	116	14	BH3024
1313	1sy7-A	2.8	20.2	96	698	6	CATALASE 1
1314	1a04-A	2.8	3	86	205	7	NITRATE/NITRITE RESPONSE REGULATOR PROTEIN NARL
1315	1kjn-A	2.7	3.3	93	152	6	MTH0777
1316	1ob2-A	2.7	3.9	118	393	10	ELONGATION FACTOR TU
1317	2v0n-A	2.7	18.9	116	459	8	RESPONSE REGULATOR PLED
1318	1qo0-E	2.7	16.8	97	194	8	AMIC
1319	2i2x-B	2.7	7	105	258	8	METHYLTRANSFERASE 1
1320	1m5t-A	2.7	3	80	123	16	CELL DIVISION RESPONSE REGULATOR DIVK
1321	2fr0-A	2.7	14	128	468	9	ERYTHROMYCIN SYNTHASE, ERYAI
1322	4zu9-A	2.6	16.1	121	583	7	ELONGATION FACTOR SELB
1323	2gwr-A	2.6	3	77	225	8	DNA-BINDING RESPONSE REGULATOR MTRA
1324	3tmy-A	2.6	2.9	74	118	11	CHEY PROTEIN
1325	1xhe-B	2.5	3	81	122	10	AEROBIC RESPIRATION CONTROL PROTEIN ARCA
1326	2wwd-A	2.5	5.6	106	432	8	1,4-BETA-N-ACETYLMURAMIDASE
1327	1p2f-A	2.5	10.4	95	217	6	RESPONSE REGULATOR
1328	1y80-A	2.5	2.7	64	125	6	PREDICTED COBALAMIN BINDING PROTEIN
1329	1wf3-A	2.5	6.5	112	296	2	GTP-BINDING PROTEIN
1330	1zy2-A	2.5	11.3	81	140	7	TRANSCRIPTIONAL REGULATOR NTRC1
1331	4ile-A	2.5	3.6	92	176	5	ADP-RIBOSYLATION FACTOR-LIKE PROTEIN 8A
1332	2csu-A	2.5	15.2	116	435	9	457AA LONG HYPOTHETICAL PROTEIN
1333	1zgz-A	2.5	3	75	121	11	TORCAD OPERON TRANSCRIPTIONAL REGULATORY PROTEIN
1334	1k68-A	2.4	3.2	84	140	11	PHYTOCHROME RESPONSE REGULATOR RCPA
1335	2wwc-A	2.4	5.6	106	431	8	1,4-BETA-N-ACETYLMURAMIDASE
1336	1w25-A	2.4	17.5	107	454	8	STALKED-CELL DIFFERENTIATION CONTROLLING PROTEIN
1337	1xhf-B	2.4	3.2	82	122	7	AEROBIC RESPIRATION CONTROL PROTEIN ARCA
1338	3t8y-B	2.4	3.2	78	138	12	CHEMOTAXIS RESPONSE REGULATOR PROTEIN-GLUTAMATE
1339	2h31-A	2.4	5.1	96	386	7	MULTIFUNCTIONAL PROTEIN ADE2
1340	2hlz-D	2.4	4.4	111	301	11	KETOHEXOKINASE
1341	3wrw-B	2.4	3.4	101	403	5	TM-1 PROTEIN
1342	2h18-A	2.4	3.8	87	174	5	ADP-RIBOSYLATION FACTOR-LIKE PROTEIN 8A
1343	1e6k-A	2.4	3	79	130	6	CHEMOTAXIS PROTEIN CHEY
1344	1qmp-A	2.4	3.2	77	126	10	SPO0A
1345	5hpa-A	2.4	4.8	63	103	5	INNER MEMBRANE PROTEIN YGAP
1346	1yt8-A	2.3	10.1	73	525	8	THIOSULFATE SULFURTRANSFERASE
1347	2ww5-A	2.3	5.8	109	431	8	1,4-BETA-N-ACETYLMURAMIDASE
1348	1ny5-B	2.3	16.6	117	385	8	TRANSCRIPTIONAL REGULATOR (NTRC FAMILY)
1349	3grc-A	2.3	3.3	75	125	7	SENSOR PROTEIN, KINASE
1350	3hix-C	2.3	4.5	63	87	10	ALR3790 PROTEIN
1351	1ys6-B	2.3	3.2	77	227	8	TRANSCRIPTIONAL REGULATORY PROTEIN PRRA
1352	1tmy-A	2.3	3.1	81	118	10	CHEY PROTEIN
1353	2fn8-A	2.3	3.5	79	292	10	RIBOSE ABC TRANSPORTER, PERIPLASMIC RIBOSE-BINDIN
1354	1mav-A	2.3	2.9	78	117	14	CELL DIVISION RESPONSE REGULATOR DIVK
1355	3kto-A	2.3	2.9	79	122	9	RESPONSE REGULATOR RECEIVER PROTEIN
1356	1xmp-C	2.3	3.7	92	164	9	PHOSPHORIBOSYLAMINOIMIDAZOLE CARBOXYLASE
1357	3kxi-A	2.3	10.6	120	326	12	GTP-BINDING PROTEIN (HFLX)
1358	1mvo-A	2.3	3.2	80	121	14	PHOP RESPONSE REGULATOR
1359	2j8g-A	2.3	7	107	341	7	LYSOZYME
1360	1sow-B	2.2	3.4	93	323	10	L-LACTATE DEHYDROGENASE
1361	1euc-A	2.2	7.2	100	306	9	SUCCINYL-COA SYNTHETASE, ALPHA CHAIN
1362	1he2-A	2.2	4.3	113	205	6	BILIVERDIN IX BETA REDUCTASE
1363	1he5-A	2.2	4.3	114	205	6	BILIVERDIN IX BETA REDUCTASE
1364	1uzm-B	2.2	3.5	103	210	2	3-OXOACYL-[ACYL-CARRIER PROTEIN] REDUCTASE
1365	3kxl-A	2.2	9.6	127	295	10	GTP-BINDING PROTEIN (HFLX)
1366	1h09-A	2.2	8	106	338	6	LYSOZYME
1367	5lao-A	2.2	6.4	66	108	3	INNER MEMBRANE PROTEIN YGAP
1368	2j8f-A	2.2	14.2	102	341	7	LYSOZYME
1369	2ixv-A	2.2	7.1	107	338	7	LYSOZYME
1370	1yzq-A	2.1	3.8	89	164	6	SMALL GTP BINDING PROTEIN RAB6 ISOFORM
1371	1m2e-A	2.1	2.9	78	135	13	KAIA
1372	1mb0-A	2.1	3.5	58	107	10	CELL DIVISION RESPONSE REGULATOR DIVK
1373	1eud-A	2.1	7.2	99	306	9	SUCCINYL-COA SYNTHETASE, ALPHA CHAIN
1374	1kgs-A	2.1	8.2	83	219	8	DNA BINDING RESPONSE REGULATOR D
1375	1n6o-A	2.1	3.9	96	170	11	RAS-RELATED PROTEIN RAB-5A
1376	3rot-A	2.1	3	78	273	8	ABC SUGAR TRANSPORTER, PERIPLASMIC SUGAR BINDING
1377	1z0j-A	2.1	4.4	100	169	9	RAS-RELATED PROTEIN RAB-22A
1378	1xts-A	2.1	3.8	95	171	9	GTP-BINDING PROTEIN RHEB
1379	2h1s-D	2.1	3	76	321	11	GLYOXYLATE REDUCTASE/HYDROXYPYRUVATE REDUCTASE
1380	1oba-A	2.1	7.9	107	338	7	LYSOZYME
1381	4i99-C	2	3.7	49	70	6	CHROMOSOME PARTITION PROTEIN SMC
1382	2eyq-A	2	4.2	125	1146	10	TRANSCRIPTION-REPAIR COUPLING FACTOR
1383	1zj6-A	2	3.8	105	173	9	ADP-RIBOSYLATION FACTOR-LIKE PROTEIN 5
1384	2msw-A	2	3.2	74	125	9	RESPONSE REGULATOR/SENSOR HISTIDINE KINASE
1385	2h1s-C	2	3.1	80	321	10	GLYOXYLATE REDUCTASE/HYDROXYPYRUVATE REDUCTASE
1386	2h1s-B	2	10.1	115	321	6	GLYOXYLATE REDUCTASE/HYDROXYPYRUVATE REDUCTASE
1387	1scu-A	2	6	92	288	11	SUCCINYL-COA SYNTHETASE, ALPHA SUBUNIT
1388	3n75-A	2	16	95	711	7	LYSINE DECARBOXYLASE, INDUCIBLE
1389	1dck-B	2	2.9	71	125	7	TRANSCRIPTIONAL REGULATORY PROTEIN FIXJ
A total of 1,389 hits (≥ Dali Z-score 2 among 154,939 structures in PDB, as of 19 August 2019) were found from the DALI search. Bs-tRNase Z had the highest Z-score (29.7) and succinyl-CoA synthetase had the lowest Dali Z-score (2.0). Similarities with Dali Z-scores lower than 2 are spurious.
aDali Z-score, the statistical significance of the similarity between the protein-of-interest and other neighboring proteins.
bRoot Mean Square Distance (rmsd), root-mean-square deviation of C-alpha atoms in the least-squares superimposition of the structurally equivalent C-alpha atoms.
clali, the number of structurally equivalent residues.
dnres, the total number of amino acids in the hit protein.
e%id, the percentage of identical amino acids over structurally equivalent residues.
